# Supplementary material for: Distribution and predictors of wing shape and size variability in three sister species of solitary bees
Source: PLoS One. 2017 Mar 8;12(3):e0173109. doi: 10.1371/journal.pone.0173109 (PMC5342212; doi:10.1371/journal.pone.0173109)
Supplement: S2 File — (ZIP) [file pone.0173109.s002.zip]

Archive with 9 entries (6 files):
- S2_File/
- S2_File/Individual_wing_centroid_sizes.txt
- __MACOSX/
- __MACOSX/S2_File/
- __MACOSX/S2_File/._Individual_wing_centroid_sizes.txt
- S2_File/Inter-individual_morphometric_distances.txt
- __MACOSX/S2_File/._Inter-individual_morphometric_distances.txt
- S2_File/Sampling_sites_ID_&_coordinates.txt
- __MACOSX/S2_File/._Sampling_sites_ID_&_coordinates.txt
