# Supplementary material for: Distribution and predictors of wing shape and size variability in three sister species of solitary bees
Source: PLoS One. 2017 Mar 8;12(3):e0173109. doi: 10.1371/journal.pone.0173109 (PMC5342212; doi:10.1371/journal.pone.0173109)
Supplement: S2 File — (ZIP) [file pone.0173109.s002.zip › S2_File/Individual_wing_centroid_sizes.txt]

lagu01 4.94918
lamo03 4.76131
lamo04 4.59711
lamo12 4.52811
lamo13 4.64242
lamo16 5.01033
larl01 4.70055
larl02 4.81795
larl03 4.77463
lbar02 4.63714
lbar03 4.78369
lbar04 4.47768
lbat01 4.75092
lbat02 4.82861
lbel01 4.85856
lbel02 4.82850
lber01 4.54050
lber02 4.68199
lbie02 4.84341
lbie03 4.44471
lbru02 4.70482
lbru03 4.90177
lbud01 4.68234
lbud02 5.02247
lchv01 4.79241
ldie01 4.59406
ldon01 4.26613
ldop01 4.88610
ldor01 4.85079
ldor02 4.83770
lhai02 5.02630
lhai03 4.74005
lhai04 4.78313
lhei02 4.74581
lhei03 4.68009
lkie01 4.56472
lkie02 4.68046
lkie03 4.72977
lkie04 4.71497
lkie08 5.08912
lkie09 4.32568
lkie10 4.53599
lkie11 4.95806
lkli01 4.60217
lkli02 4.73568
lkli03 4.58492
lpeg02 4.93719
lpie01 4.95601
lpie02 4.57200
lpie03 4.60782
lpie04 4.50845
lpie05 4.69441
lpie06 4.72617
lpie07 4.84362
lpie08 4.66411
lpoi01 4.28653
lpoi03 4.29500
lpoi05 4.26881
lpoi15 4.63702
lpoi16 4.89369
lpoi02 4.81449
lpoi06 5.39691
lpoi12 5.16705
lpoi13 5.08750
lpra02 4.77589
lpra03 4.72217
lpra07 4.63177
lpra08 4.54589
lput02 5.00624
lput03 4.64523
lput04 4.89131
lput05 4.64621
lput06 4.74240
lput07 4.76015
lput08 4.59296
lput09 4.62522
lrak01 4.95620
lrak02 4.66977
lrak03 4.95958
lrak04 4.92268
lrak05 4.42131
lrei01 5.12110
lrei02 4.91249
lrei03 4.46136
lrei05 4.04785
lsek01 4.64798
lsim02 4.28864
lsim03 4.75375
lsio01 4.96338
lsio02 4.74812
lsze01 4.65527
lsze02 5.00613
lsze03 4.48006
lupp04 4.66071
lupp06 4.70365
lwad01 4.74932
lwad02 4.68424
lzal02 4.79611
lzet02 4.63910
lzet03 4.94190
lzet04 4.79924
lzet06 4.85721
lzet07 4.54752
lzet09 4.34306
nach01 5.06130
nach02 5.52541
nach03 4.94901
nach04 4.39755
nach05 5.14383
naes01 5.09835
naes02 5.01076
naes03 4.93490
naes04 4.90126
naes05 5.52859
nagu01 5.01916
nagu02 5.34253
nagu03 5.07867
nagu04 5.17080
nagu05 5.18440
nagu09 5.29432
nagu14 5.19001
nalb01 5.23327
nalb02 5.28397
nalb03 4.71243
nalb04 5.13827
nalb05 4.88267
nalb06 4.92596
nalb07 5.16723
nalb08 5.35842
narl01 4.96890
narl02 5.00146
narl03 5.02886
narl05 5.17026
narl07 4.69909
nber02 4.77039
nber03 5.05247
nbez06 5.03921
nbez07 5.20517
nbez08 5.36924
nbru02 5.58553
ncam01 5.15877
ncam03 5.25997
ncam04 4.87299
ncap02 5.22197
ncar01 4.75997
ncar02 5.58733
ncri01 4.68392
ncri02 4.64295
ncri03 4.70482
ncri04 4.72386
nein01 5.47098
nein07 5.04107
nein14 5.21634
nerb02 4.55715
nerb03 4.73845
nerb06 5.19040
nfra02 4.85998
nger02 5.48068
ngro01 5.27341
ngro10 4.89540
ngro19 4.93131
ngro26 5.22606
nkie01 5.03061
nkol06 5.05909
nned01 5.00263
nosa01 5.02290
nosa02 4.51197
nosa03 4.73899
nosa04 5.11133
nosa06 4.84209
nosa07 5.00552
npin02 4.93724
npin06 5.30175
npin07 5.05353
npla01 5.13467
npla02 5.19786
npla03 4.58201
npoi01 4.86162
npoi02 5.17315
npoi03 4.66420
npoi06 4.89627
nraj01 5.11611
nraj02 5.00841
nraj03 4.75971
nraj04 4.91522
nraj05 5.05712
nsav01 4.54399
nsav02 4.37790
nsav03 4.77603
nsav04 4.47569
nsmy01 4.86014
nsmy02 4.66204
nsmy03 5.11584
nsmy04 4.78253
nsmy06 4.76929
nsmy08 4.65059
nszi01 4.98373
nszi02 4.33329
nszi03 4.95924
nszi04 4.86094
nszi05 4.99629
nszi06 4.84566
nszi08 4.99139
nszi09 4.98263
nszi10 4.74075
ntar01 4.94840
ntar02 5.31899
ntar03 4.88821
ntar04 5.00388
ntar05 5.63051
ntar06 5.03396
ntar07 4.94571
ntar08 4.31535
ntar12 5.78203
ntar15 4.93921
ntar16 4.80245
nwad02 4.94659
nweb01 4.93785
nwin01 4.86528
nwin02 4.66467
nwin03 4.93725
nwin04 5.00734
tber01 5.04420
tber02 4.81063
tber03 4.82932
tber04 4.65643
tber07 4.62328
tber08 5.00135
tber09 4.75614
tbor04 4.75682
tbor05 4.68371
tbor06 4.41926
tbor07 4.78333
tbou01 4.74165
tbou02 4.68891
tbri01 4.81022
tbri03 4.52425
tbri04 4.46761
tess04 4.13623
tess05 4.72803
tess07 4.66203
tess09 4.44376
tess10 5.07062
tess11 4.91342
tgie03 4.76484
tgie04 4.71625
tgon01 4.76710
tgon02 4.68362
tgon03 5.09524
tgon04 4.75826
tgon05 4.79203
tgon07 5.07286
tgon08 4.71358
tgon09 4.58323
tkie02 4.65551
tkie04 4.61321
tkie05 4.53237
tkie08 4.31662
tkla02 5.12626
tkla03 4.94690
tkla04 4.81489
tlil01 4.80737
tlyp14 4.53333
tlyp15 4.67128
tlyp16 4.65674
tlyp17 4.83611
tlyp18 4.75818
tlyp19 4.57057
tmaa02 4.88805
tmaa03 4.86528
tmer01 4.74839
tmer02 4.71372
tona03 4.38458
tona04 4.78877
tona05 4.61832
tril01 4.71794
tsur01 4.52854
tsur02 4.33381
tsur04 4.45198
ttia05 4.60963
ttia07 4.45278
ttia08 4.38498
ttia09 4.29423
tzak02 4.63203
tzak06 4.89013
tzak07 4.63704
