# Supplementary material for: Distribution and predictors of wing shape and size variability in three sister species of solitary bees
Source: PLoS One. 2017 Mar 8;12(3):e0173109. doi: 10.1371/journal.pone.0173109 (PMC5342212; doi:10.1371/journal.pone.0173109)
Supplement: S2 File — (ZIP) [file pone.0173109.s002.zip › S2_File/Inter-individual_morphometric_distances.txt]

lagu01 lamo03 lamo04 lamo12 lamo13 lamo16 larl01 larl02 larl03 lbar02 lbar03 lbar04 lbat01 lbat02 lbel01 lbel02 lber01 lber02 lbie02 lbie03 lbru02 lbru03 lbud01 lbud02 lchv01 ldie01 ldon01 ldop01 ldor01 ldor02 lhai02 lhai03 lhai04 lhei02 lhei03 lkie01 lkie02 lkie03 lkie04 lkie08 lkie09 lkie10 lkie11 lkli01 lkli02 lkli03 lpeg02 lpie01 lpie02 lpie03 lpie04 lpie05 lpie06 lpie07 lpie08 lpoi01 lpoi03 lpoi05 lpoi15 lpoi16 lpoi02 lpoi06 lpoi12 lpoi13 lpra02 lpra03 lpra07 lpra08 lput02 lput03 lput04 lput05 lput06 lput07 lput08 lput09 lrak01 lrak02 lrak03 lrak04 lrak05 lrei01 lrei02 lrei03 lrei05 lsek01 lsim02 lsim03 lsio01 lsio02 lsze01 lsze02 lsze03 lupp04 lupp06 lwad01 lwad02 lzal02 lzet02 lzet03 lzet04 lzet06 lzet07 lzet09 nach01 nach02 nach03 nach04 nach05 naes01 naes02 naes03 naes04 naes05 nagu01 nagu02 nagu03 nagu04 nagu05 nagu09 nagu14 nalb01 nalb02 nalb03 nalb04 nalb05 nalb06 nalb07 nalb08 narl01 narl02 narl03 narl05 narl07 nber02 nber03 nbez06 nbez07 nbez08 nbru02 ncam01 ncam03 ncam04 ncap02 ncar01 ncar02 ncri01 ncri02 ncri03 ncri04 nein01 nein07 nein14 nerb02 nerb03 nerb06 nfra02 nger02 ngro01 ngro10 ngro19 ngro26 nkie01 nkol06 nned01 nosa01 nosa02 nosa03 nosa04 nosa06 nosa07 npin02 npin06 npin07 npla01 npla02 npla03 npoi01 npoi02 npoi03 npoi06 nraj01 nraj02 nraj03 nraj04 nraj05 nsav01 nsav02 nsav03 nsav04 nsmy01 nsmy02 nsmy03 nsmy04 nsmy06 nsmy08 nszi01 nszi02 nszi03 nszi04 nszi05 nszi06 nszi08 nszi09 nszi10 ntar01 ntar02 ntar03 ntar04 ntar05 ntar06 ntar07 ntar08 ntar12 ntar15 ntar16 nwad02 nweb01 nwin01 nwin02 nwin03 nwin04 tber01 tber02 tber03 tber04 tber07 tber08 tber09 tbor04 tbor05 tbor06 tbor07 tbou01 tbou02 tbri01 tbri03 tbri04 tess04 tess05 tess07 tess09 tess10 tess11 tgie03 tgie04 tgon01 tgon02 tgon03 tgon04 tgon05 tgon07 tgon08 tgon09 tkie02 tkie04 tkie05 tkie08 tkla02 tkla03 tkla04 tlil01 tlyp14 tlyp15 tlyp16 tlyp17 tlyp18 tlyp19 tmaa02 tmaa03 tmer01 tmer02 tona03 tona04 tona05 tril01 tsur01 tsur02 tsur04 ttia05 ttia07 ttia08 ttia09 tzak02 tzak06 tzak07
lagu01 0 0.001947084 0.001355197 0.002447159 0.000842767 0.001945446 0.001599491 0.001794502 0.001358067 0.001020859 0.000849198 0.001622874 0.002591716 0.002030324 0.001442056 0.001369272 0.001879551 0.000933263 0.001658471 0.001591751 0.000994405 0.002378249 0.00176746 0.001559339 0.001096372 0.00246958 0.002395306 0.001033663 0.001392742 0.002410288 0.001308718 0.001163681 0.003231153 0.002283827 0.001737311 0.001540031 0.001894073 0.001170804 0.003849281 0.001253077 0.001538014 0.003249412 0.000829324 0.001608489 0.001184803 0.001684087 0.001098925 0.001351802 0.001403874 0.001790483 0.001742395 0.001163465 0.001428777 0.001064485 0.001545903 0.002450099 0.001602883 0.002380662 0.002142637 0.001171234 0.002876194 0.001838084 0.001389939 0.001230016 0.001030435 0.000662909 0.001661127 0.001247123 0.001040724 0.001658769 0.001259347 0.001313652 0.001494984 0.001754101 0.001621689 0.001663482 0.001126422 0.001446969 0.000986715 0.000712156 0.001646046 0.001118097 0.000485352 0.00118821 0.001250245 0.001689252 0.001387549 0.001292726 0.002201017 0.000868356 0.001251027 0.000966592 0.002223724 0.001635501 0.002163111 0.002847809 0.001752269 0.001099057 0.000844819 0.001474478 0.000846109 0.00125421 0.001150641 0.001305956 0.001494388 0.002724257 0.002336349 0.001773079 0.001822158 0.001896784 0.002940168 0.001469639 0.002259422 0.002251577 0.002641227 0.001755082 0.002149625 0.001580752 0.00191401 0.002152992 0.001227631 0.002258029 0.00217912 0.003127605 0.002328498 0.002350356 0.002639522 0.002238734 0.0024216 0.00279245 0.002273251 0.001667685 0.001195845 0.002179565 0.002127898 0.001440735 0.001331349 0.001390949 0.0013878 0.001363633 0.001252117 0.002166858 0.001803324 0.001199552 0.001597519 0.002398265 0.001922371 0.001699608 0.002524547 0.001574611 0.001320227 0.001881151 0.001669712 0.002107862 0.001995892 0.00196797 0.0015992 0.001972293 0.002277051 0.001479828 0.002807654 0.001997132 0.001247101 0.001658728 0.002606868 0.002149195 0.002030142 0.002481395 0.001757698 0.001956235 0.002153947 0.001572356 0.001555773 0.001454612 0.002179596 0.001756393 0.002581137 0.00166742 0.001452785 0.001990269 0.001975626 0.000910258 0.001348652 0.001410552 0.001200664 0.002050492 0.001826862 0.001370155 0.001928709 0.002125934 0.001928744 0.001030542 0.002764888 0.001960376 0.001640095 0.001974612 0.002024052 0.002009992 0.001649556 0.001641241 0.001629594 0.001372464 0.001917333 0.001360584 0.00142881 0.00155723 0.001644841 0.001493389 0.001763429 0.001407454 0.002143753 0.002254098 0.001014021 0.001722412 0.001569698 0.001668186 0.001714919 0.002135017 0.001504803 0.001806588 0.00106936 0.002043444 0.001405942 0.001273167 0.001547639 0.001684545 0.001585366 0.00155601 0.001692495 0.001562383 0.001358243 0.002007572 0.001551024 0.002081741 0.001713462 0.001346802 0.001922419 0.001320015 0.001022919 0.001506536 0.001458966 0.001474391 0.001350667 0.000946816 0.000965663 0.000864043 0.001103339 0.001631343 0.001720242 0.001593801 0.001390233 0.001433048 0.001084102 0.001792656 0.001958661 0.001766809 0.001979002 0.000802785 0.00130319 0.000846897 0.001119059 0.001440713 0.001495105 0.001098321 0.001332604 0.001423876 0.001469021 0.001426726 0.000950484 0.001422974 0.001540048 0.001223589 0.001834237 0.002610701 0.001605913 0.001747025 0.001392402 0.001256133 0.001552855 0.000869644 0.001751651 0.0025295 0.001700245 0.001663054 0.00127729 0.001416866
lamo03 0.001947084 0 0.002119014 0.00133241 0.001157115 0.001248633 0.001349659 0.000989628 0.000999977 0.000815848 0.002144193 0.002123704 0.002441238 0.003090942 0.0021483 0.0016125 0.000918582 0.001005282 0.001010459 0.001976384 0.001492591 0.00143864 0.001176812 0.001230089 0.001794116 0.001652432 0.001426366 0.001499712 0.001551506 0.002461561 0.001548588 0.002158255 0.002804485 0.001481753 0.00212277 0.000950253 0.001806837 0.001166615 0.003301707 0.001214385 0.001117726 0.001711567 0.001484373 0.001734517 0.001012278 0.002564323 0.002614427 0.001655162 0.001379632 0.002065543 0.001234578 0.001371276 0.001373161 0.001557351 0.000928109 0.001358784 0.001052798 0.002278267 0.000944049 0.00095462 0.00225907 0.001964464 0.002021828 0.001645103 0.001393501 0.001381221 0.001716367 0.00198485 0.001466376 0.001560364 0.000598044 0.001786932 0.001880823 0.001166921 0.001088444 0.001183033 0.001546362 0.001350092 0.001650546 0.001381711 0.001705472 0.001094871 0.001233774 0.0023235 0.001219681 0.002127947 0.001653418 0.001453497 0.001994083 0.00099951 0.002313693 0.001186599 0.001460914 0.001967912 0.002560205 0.001163392 0.001440654 0.001187977 0.001706532 0.002796168 0.001636939 0.001175515 0.001222449 0.002207368 0.001170233 0.002940645 0.001928288 0.00245193 0.001693666 0.001572347 0.002522559 0.001576134 0.001705609 0.003067465 0.003737291 0.002843864 0.003235816 0.002718401 0.002359966 0.002417758 0.002481166 0.00172391 0.003614009 0.003505339 0.002041857 0.002476009 0.003553368 0.001954591 0.002735414 0.00370143 0.001743845 0.001216281 0.001392573 0.001730391 0.001590806 0.001933471 0.001528578 0.001881683 0.002361347 0.001969318 0.001895783 0.002123914 0.002319087 0.00092909 0.001902039 0.00283473 0.002015641 0.003552684 0.002310029 0.00303357 0.002050212 0.001950588 0.001973727 0.002243265 0.002858991 0.003175917 0.00205012 0.002889981 0.003315568 0.001521563 0.002615844 0.00199918 0.001947359 0.002558724 0.001866466 0.00134334 0.001862878 0.003115428 0.001553992 0.001811118 0.001556022 0.001204365 0.001290974 0.002784631 0.002063212 0.00107603 0.002350096 0.002475042 0.001390909 0.002565435 0.003123973 0.001087436 0.001672433 0.002219861 0.002288647 0.002699227 0.003336874 0.00279649 0.003229008 0.002595096 0.002573185 0.002102875 0.002674611 0.00244747 0.002895259 0.00335711 0.002849019 0.001882165 0.002509431 0.001740603 0.002627721 0.002028611 0.001551388 0.002129131 0.002908277 0.00215299 0.001968328 0.001076403 0.002004534 0.002155843 0.003136936 0.002803744 0.002229254 0.002641875 0.002252396 0.002356731 0.002434142 0.001572924 0.002551301 0.002155873 0.001816559 0.002542061 0.002182978 0.002057998 0.002762279 0.00298202 0.002914566 0.002609659 0.001814932 0.002249422 0.002244363 0.002584558 0.00264736 0.001902281 0.003447427 0.003015293 0.002859315 0.001416605 0.001445289 0.002004458 0.002907555 0.00162161 0.001854866 0.00303189 0.001865949 0.002770963 0.002762921 0.002166895 0.001650503 0.002118984 0.002586878 0.00297794 0.001947896 0.002933387 0.002260267 0.001776666 0.002041584 0.001948978 0.002542389 0.001326954 0.002379164 0.001704337 0.002260231 0.001859518 0.002488747 0.002628796 0.002105393 0.002212924 0.001648203 0.001858297 0.002533067 0.002070589 0.002052178 0.001920512 0.003001186 0.002652674 0.00370256 0.002459964 0.00319213 0.001938821 0.002660188 0.002940633 0.002655241 0.001493665 0.002121725 0.002117649
lamo04 0.001355197 0.002119014 0 0.001258693 0.001007043 0.00107293 0.001169595 0.001350626 0.001349847 0.000999136 0.001322864 0.001789093 0.002059782 0.002182183 0.001370223 0.001342192 0.001194699 0.001033009 0.001717056 0.001044162 0.001281388 0.001581159 0.00093781 0.002129311 0.001403216 0.001548376 0.001121021 0.001551381 0.001308841 0.001415682 0.001363366 0.001153603 0.002069408 0.002007158 0.001143197 0.000933401 0.001396048 0.000937696 0.001862274 0.001738045 0.001253584 0.001778777 0.001130209 0.001448715 0.001199532 0.001568634 0.002192432 0.001333621 0.001438322 0.001217563 0.001553295 0.001680161 0.000954028 0.001004283 0.001274074 0.000987164 0.001333307 0.001037875 0.001466834 0.001163622 0.002477027 0.001544176 0.001394977 0.001312857 0.001056816 0.001018904 0.000771078 0.001213943 0.00091641 0.001249331 0.00127359 0.001249975 0.001025337 0.00181958 0.001056573 0.001053727 0.002033964 0.001420626 0.00157477 0.00145243 0.002464017 0.001150602 0.001043159 0.000876966 0.001193638 0.001748339 0.000632226 0.001391184 0.001589594 0.001115328 0.001998432 0.000989163 0.001336501 0.001289908 0.001766824 0.002115443 0.001279688 0.000967074 0.001164878 0.000981092 0.001401067 0.000648124 0.001182498 0.00122747 0.00227449 0.003056187 0.002013156 0.001786019 0.001728369 0.001969853 0.002581497 0.001385733 0.00238611 0.002787011 0.002629117 0.001769379 0.00209334 0.002474409 0.00268937 0.002249333 0.002153563 0.00226225 0.002611527 0.003447431 0.002734705 0.002503852 0.002662796 0.002329383 0.002552367 0.003098035 0.001928389 0.001330952 0.001982112 0.00178409 0.003288102 0.001940747 0.001724472 0.001753019 0.002497201 0.001983414 0.001580892 0.002196297 0.002526198 0.001694972 0.001584672 0.002923859 0.001949393 0.002492314 0.001972584 0.002020664 0.001983287 0.001901475 0.001854263 0.003061514 0.002819165 0.002586581 0.00183408 0.002168289 0.002632395 0.00180059 0.002220002 0.002159118 0.001998816 0.001981252 0.003010048 0.00227335 0.002235418 0.002362894 0.002048624 0.001675051 0.002684816 0.002488411 0.002010812 0.002168318 0.002367918 0.001878048 0.002919521 0.00163638 0.002338286 0.002902698 0.00262382 0.001613648 0.002309447 0.002131237 0.002127045 0.001475356 0.002039997 0.002791828 0.001990168 0.002622049 0.00177975 0.001181785 0.002386746 0.002019951 0.002459879 0.002239738 0.001500841 0.001907647 0.002043728 0.0023019 0.002259272 0.001855999 0.001960237 0.001759122 0.001912889 0.001633322 0.001762125 0.001643493 0.002742857 0.001372882 0.002400234 0.002566436 0.001704637 0.002123687 0.002409215 0.0021154 0.001508265 0.002042987 0.001616152 0.002443391 0.001465834 0.002404799 0.002183792 0.002268879 0.002129276 0.002462027 0.00235032 0.002045184 0.001998465 0.001952573 0.001905662 0.002049279 0.001725382 0.002056889 0.002407209 0.002058553 0.001971173 0.001956447 0.001336071 0.001620406 0.001838646 0.001583152 0.001549816 0.002185014 0.001339997 0.001427237 0.001651958 0.00169345 0.001816529 0.001942212 0.001615115 0.001598232 0.001443516 0.00190335 0.001794109 0.001370777 0.001414354 0.001275105 0.002273238 0.001272709 0.00152508 0.001227972 0.001989054 0.001413301 0.001464994 0.002371793 0.001689218 0.001094435 0.001325713 0.002359338 0.00196674 0.002053237 0.002209222 0.002525242 0.002005875 0.003011673 0.001760913 0.002358234 0.002533023 0.002078901 0.001862878 0.002522517 0.00168606 0.00144324 0.001471936 0.001428055
lamo12 0.002447159 0.00133241 0.001258693 0 0.001235136 0.000368619 0.000802582 0.000583672 0.001148201 0.000901032 0.00203891 0.0016611 0.00119245 0.001789973 0.002095917 0.001513579 0.000666389 0.001263639 0.001302145 0.001514527 0.001442725 0.002294852 0.000654316 0.001869546 0.001706823 0.000987514 0.00109509 0.002364204 0.001014217 0.001202064 0.001587713 0.001669832 0.002988021 0.001154037 0.000946966 0.000572368 0.001058182 0.000806763 0.001078166 0.001386146 0.00144624 0.000837955 0.001393127 0.00196381 0.000858834 0.002818897 0.003702664 0.001179304 0.001113012 0.000938802 0.001021594 0.001305656 0.000842072 0.001281965 0.001039427 0.000782894 0.000591371 0.001500898 0.000796336 0.001047234 0.002644152 0.002181973 0.002330646 0.001579552 0.000934157 0.00152106 0.001221234 0.001379738 0.001504881 0.001831023 0.000739589 0.001501704 0.001218072 0.001401227 0.001011 0.000864468 0.002097725 0.001586143 0.001567409 0.001762714 0.001830377 0.000987273 0.001427052 0.001782633 0.000955826 0.002214447 0.000594592 0.001393786 0.001178422 0.001354766 0.00262589 0.001300543 0.000608765 0.00086935 0.001585649 0.001052868 0.001263579 0.001026854 0.001429964 0.001448001 0.001783807 0.000771556 0.000942384 0.001420761 0.00180376 0.003154128 0.001300724 0.001799547 0.001507634 0.001421967 0.001912727 0.001369557 0.001593834 0.00277864 0.001920747 0.001844407 0.002315196 0.002093621 0.001944971 0.001497416 0.002008325 0.001463274 0.002359822 0.002247505 0.001862725 0.001677981 0.002252551 0.001411266 0.001721476 0.00214121 0.001199955 0.000521616 0.001722079 0.001200157 0.002222569 0.001435578 0.001642826 0.001917649 0.003079753 0.001462868 0.001511757 0.001500101 0.001991762 0.001762442 0.001218633 0.002704643 0.00131429 0.002468819 0.001208343 0.002057442 0.001784657 0.001505329 0.001182294 0.002405949 0.002192669 0.002489995 0.002074584 0.002466097 0.001943139 0.001195746 0.001327525 0.001527209 0.001912691 0.001735004 0.00213601 0.001056517 0.001929435 0.001865175 0.001231999 0.001267134 0.001521645 0.002106228 0.001494315 0.002545394 0.001821203 0.001435724 0.001958596 0.001929933 0.002326868 0.002162373 0.002365363 0.001148825 0.00178733 0.001906325 0.001769555 0.001194726 0.002491428 0.002408878 0.002295472 0.001768236 0.002024726 0.001560851 0.00153518 0.001604341 0.002371791 0.002334233 0.001693207 0.001410241 0.002035868 0.00160821 0.002268784 0.001671239 0.001803824 0.001656718 0.002102189 0.001709623 0.001374123 0.000992324 0.00157623 0.001746596 0.001936491 0.001992875 0.002045885 0.002124975 0.001852636 0.002195419 0.001805131 0.001410703 0.001721927 0.00271711 0.001386269 0.001853678 0.003371299 0.003204927 0.002903475 0.003867298 0.003241974 0.00270095 0.001830167 0.002652433 0.002499144 0.002025329 0.002043684 0.00203359 0.003712358 0.00282608 0.002466847 0.002032373 0.001888261 0.001312231 0.002601177 0.001950506 0.002068926 0.003005107 0.002023907 0.00291761 0.002208132 0.001863648 0.001814129 0.001943735 0.002043407 0.002402737 0.001814675 0.002490212 0.002502676 0.001572372 0.001453357 0.002131831 0.003313617 0.001626126 0.002404168 0.001314008 0.00262899 0.001729745 0.001937536 0.003451253 0.002541057 0.001931597 0.001680752 0.002457848 0.002268688 0.002819647 0.003107566 0.002405917 0.002452189 0.003644466 0.003327207 0.003267354 0.003788103 0.002413454 0.002581248 0.003744327 0.002213586 0.001087165 0.00170115 0.002268944
lamo13 0.000842767 0.001157115 0.001007043 0.001235136 0 0.001193384 0.000992127 0.000889648 0.001003837 0.000594373 0.00111713 0.000888175 0.00127315 0.001617055 0.001207171 0.000774569 0.000718579 0.00052701 0.001182993 0.00150018 0.000509463 0.001937916 0.001158031 0.001298006 0.000822138 0.000921371 0.001449649 0.001194412 0.000862724 0.001162443 0.000744367 0.001041704 0.00236135 0.001624827 0.000925457 0.000483534 0.001031202 0.000892339 0.002583844 0.000960194 0.000738117 0.00146511 0.001030353 0.001481024 0.00049107 0.001738359 0.001853926 0.00097066 0.000821822 0.001286834 0.000827684 0.000819952 0.000572611 0.000420619 0.000651582 0.001323693 0.000747517 0.001642322 0.001003892 0.000561094 0.001314622 0.001077455 0.000959334 0.000783526 0.000574237 0.000397236 0.001289906 0.000797562 0.000451373 0.001143954 0.000710276 0.000492949 0.001124582 0.001285622 0.000686711 0.000857036 0.001517859 0.001146464 0.000872022 0.000746017 0.001032565 0.000477463 0.000534971 0.000958598 0.00066969 0.002229445 0.000803302 0.000770724 0.001698623 0.000433788 0.001794874 0.000294022 0.001512047 0.000894453 0.001377108 0.001358757 0.000988258 0.000698416 0.000986868 0.001226469 0.001159661 0.000693037 0.000611282 0.001152711 0.001539555 0.002762236 0.001418745 0.001804923 0.001590828 0.001569027 0.002146255 0.001272931 0.001744844 0.002015356 0.002495224 0.001610324 0.001729202 0.001568045 0.001811367 0.00208981 0.001427397 0.001555621 0.00217348 0.002822438 0.001558215 0.001859113 0.002511959 0.001718799 0.001916012 0.002848129 0.001343812 0.000898088 0.001045037 0.00191275 0.002045612 0.001293783 0.000994535 0.000827583 0.001270794 0.001393862 0.001311146 0.002037819 0.001672914 0.000976542 0.001330975 0.00195755 0.001627711 0.002078073 0.001732135 0.001437498 0.001327503 0.001667968 0.001581099 0.002012412 0.00197534 0.002295875 0.001679817 0.001802941 0.002250503 0.00169961 0.002217528 0.001635847 0.001248466 0.001466729 0.001716439 0.001545529 0.001534888 0.00217162 0.001508816 0.001414171 0.001598841 0.001611509 0.0014898 0.001982825 0.002143842 0.00139637 0.00220936 0.001375237 0.001476962 0.00193419 0.002362215 0.001088464 0.00143117 0.001203735 0.001066254 0.001728263 0.001661592 0.001852076 0.002006472 0.00174397 0.001786547 0.000980653 0.002138714 0.001882133 0.001959891 0.001940099 0.001890208 0.001597543 0.001446233 0.001491875 0.002007256 0.001486945 0.001009574 0.001312215 0.001733594 0.001476744 0.001383249 0.000686514 0.00160376 0.001452831 0.002394586 0.00204684 0.001370356 0.001674304 0.001426668 0.00164001 0.001772972 0.001322092 0.00150681 0.001252843 0.000989542 0.001976711 0.001733094 0.001437296 0.001557966 0.002155027 0.001589152 0.001830568 0.001627402 0.001603077 0.001361558 0.001147742 0.001711011 0.00193849 0.002411016 0.001282131 0.001622519 0.000978828 0.000898204 0.001030737 0.001764078 0.000970784 0.000862435 0.001352688 0.00092985 0.001444055 0.001412937 0.001882296 0.001217621 0.001370762 0.001646461 0.001517057 0.001203979 0.001980395 0.001368297 0.001020604 0.001306355 0.001033781 0.001357696 0.000648259 0.001129382 0.001074955 0.001429311 0.001045211 0.001443922 0.001719722 0.001199029 0.00131015 0.000867298 0.001269686 0.001395319 0.001403867 0.00182153 0.001401339 0.001522612 0.001903158 0.002077339 0.001793163 0.001809575 0.001016422 0.001119941 0.002549588 0.001206271 0.000960843 0.001311289 0.00143003
lamo16 0.001945446 0.001248633 0.00107293 0.000368619 0.001193384 0 0.000659328 0.000480749 0.000603655 0.000736271 0.001905459 0.001598782 0.001433381 0.00138549 0.00178464 0.001415258 0.000796031 0.000883557 0.001407692 0.001486286 0.001237357 0.002126567 0.000443563 0.001607948 0.001496587 0.001327592 0.001281358 0.002052045 0.000741506 0.001319018 0.001385347 0.00132105 0.002845009 0.000917942 0.001172777 0.00057105 0.000910596 0.000857057 0.001356414 0.00096926 0.001359323 0.001017815 0.000983968 0.001716172 0.000738156 0.002237907 0.003057089 0.001153256 0.001195606 0.000638429 0.000918382 0.001300067 0.000891249 0.001100862 0.001110127 0.00100013 0.000614123 0.001543907 0.001025383 0.000845386 0.002826226 0.00205267 0.002196344 0.001137172 0.0009011 0.001399941 0.000861355 0.00136593 0.001344127 0.001691317 0.000739675 0.001630201 0.001154838 0.001018811 0.001406414 0.001261595 0.001706105 0.001350938 0.001041126 0.00118331 0.001715856 0.00101108 0.001059265 0.001521506 0.001162934 0.001546396 0.000483833 0.000982926 0.000750554 0.001304748 0.002075909 0.001161774 0.000516173 0.000987538 0.00176778 0.00103928 0.00091324 0.000642589 0.001146636 0.001327661 0.001276492 0.000617514 0.00100417 0.001432563 0.001846455 0.003377293 0.001745804 0.00179852 0.001697537 0.001372289 0.001889829 0.001291202 0.001723366 0.002774731 0.00186137 0.001600461 0.002157662 0.002023184 0.001728383 0.001340489 0.001823464 0.001737882 0.002308139 0.002529705 0.002050208 0.001841538 0.002137298 0.001422244 0.001924653 0.002299587 0.001629567 0.000673312 0.001529792 0.001380783 0.002239761 0.001367512 0.001496507 0.002116968 0.002953076 0.001492108 0.001521617 0.001430691 0.002016918 0.001613716 0.001232245 0.002668731 0.001483395 0.00234585 0.001742499 0.002312108 0.001657929 0.001514053 0.001108895 0.00229896 0.002253856 0.002315654 0.002178501 0.002351683 0.001757028 0.00100346 0.001322183 0.001258962 0.001861811 0.001919446 0.002309836 0.001235827 0.002269164 0.002031216 0.00141636 0.001788988 0.001605962 0.001864061 0.001236997 0.002306435 0.001463591 0.001549196 0.002116229 0.002161356 0.002287927 0.002232787 0.002217837 0.000944074 0.001478734 0.001874699 0.001707305 0.001229673 0.002725815 0.002436439 0.002499041 0.001951751 0.002395782 0.001616885 0.002110596 0.001909641 0.002560807 0.002659303 0.001974826 0.001517585 0.002021847 0.001441062 0.002240332 0.001433221 0.002331351 0.001759456 0.001813717 0.001613098 0.001699275 0.001150789 0.001573649 0.001790703 0.001939854 0.002267369 0.001838186 0.002138293 0.001842327 0.002249315 0.001728998 0.001687133 0.001769363 0.002802209 0.001464844 0.002284762 0.003084443 0.002792461 0.002419201 0.00336085 0.002719098 0.001858434 0.001213109 0.001956734 0.002116963 0.0019987 0.001418569 0.001809938 0.003054202 0.002362711 0.002228013 0.001675048 0.001680859 0.001058448 0.001706065 0.001610114 0.001795711 0.002285341 0.001552619 0.002465763 0.001872059 0.001173312 0.001657881 0.00170359 0.001520334 0.00213821 0.001409788 0.001893795 0.002430508 0.001480841 0.001306842 0.001704789 0.002765716 0.001307294 0.002041628 0.000961613 0.002231405 0.001351278 0.001616984 0.002882154 0.002483983 0.001711134 0.001439252 0.00204078 0.001894027 0.002263504 0.002677876 0.002536159 0.002253642 0.003050899 0.00262289 0.002577104 0.0035306 0.001893406 0.002501684 0.003703673 0.002421601 0.001036724 0.001041594 0.001943164
larl01 0.001599491 0.001349659 0.001169595 0.000802582 0.000992127 0.000659328 0 0.000631443 0.000586131 0.00063244 0.001319224 0.000940885 0.001152608 0.001441052 0.000997853 0.000813039 0.00081429 0.000814107 0.001225391 0.001351252 0.001058666 0.00146996 0.001017328 0.000953858 0.001029457 0.001051368 0.001701091 0.001291955 0.000928262 0.000722031 0.00084453 0.001004374 0.002392768 0.001107344 0.001129761 0.000573721 0.001252309 0.000897981 0.001756398 0.000821708 0.001224361 0.001015382 0.000711253 0.000890776 0.000439295 0.001456917 0.001962169 0.001281812 0.001440516 0.000799458 0.001449363 0.000932196 0.000405767 0.000694177 0.000959355 0.001316964 0.000678812 0.001269554 0.001180928 0.000848684 0.002591739 0.001266413 0.001696635 0.000979535 0.000613837 0.00094711 0.001053991 0.000451742 0.000852501 0.001025319 0.00117865 0.001218544 0.000638714 0.000705955 0.001182468 0.000930568 0.001134534 0.001398099 0.000595328 0.000982542 0.001440537 0.000883007 0.000812736 0.001423296 0.001162554 0.00124217 0.000689129 0.001092865 0.000611744 0.000968923 0.001421526 0.001148478 0.000670665 0.001078112 0.001269073 0.001173852 0.000979591 0.000845388 0.00073799 0.000819256 0.001027081 0.000639531 0.000843905 0.001186297 0.001285779 0.00286441 0.001782012 0.0010243 0.001384193 0.001784104 0.002428704 0.001217168 0.001888182 0.002487135 0.002016391 0.001422408 0.001650562 0.0015686 0.001623312 0.001707951 0.001375152 0.001341194 0.002089603 0.002840348 0.002097593 0.001870266 0.002129339 0.001313868 0.002012155 0.002512302 0.001543135 0.000812732 0.001224422 0.001223664 0.002043354 0.001117376 0.001245806 0.001910116 0.002447911 0.001169311 0.00135202 0.001367287 0.001794982 0.001280164 0.001016592 0.002323664 0.001706634 0.002097161 0.001861033 0.002075662 0.001798747 0.001478635 0.001232039 0.002311509 0.002233045 0.001847475 0.001816775 0.002198877 0.001544195 0.001053869 0.001635079 0.001372723 0.00144358 0.00160537 0.001890871 0.001547726 0.002304166 0.001806737 0.001553789 0.001441051 0.001808626 0.001632186 0.001760681 0.001801873 0.001913921 0.001886004 0.002106167 0.001786241 0.001795496 0.002203784 0.002330715 0.000862619 0.001581934 0.002034286 0.001476893 0.001458848 0.001849081 0.002000661 0.002187055 0.00230039 0.001888645 0.001393366 0.002196237 0.001569228 0.002738161 0.002062615 0.00141963 0.001795896 0.001805194 0.001379166 0.001920901 0.001286898 0.001819225 0.001072254 0.00217039 0.00114491 0.001272744 0.000999493 0.001457677 0.001210658 0.001720835 0.001772369 0.001329533 0.001206594 0.001544434 0.001307874 0.001290398 0.001952038 0.001647274 0.002627248 0.001194935 0.001758178 0.002392557 0.002276158 0.001561259 0.002449339 0.002215883 0.001608475 0.001112472 0.001295281 0.001547006 0.001758974 0.00134312 0.001871858 0.001940062 0.002080032 0.001969728 0.001347384 0.001521631 0.001156214 0.001527167 0.001388422 0.001161713 0.001750213 0.00110534 0.00177264 0.00128639 0.001658543 0.001200667 0.001283258 0.00114634 0.001468648 0.001355703 0.001440332 0.001696853 0.001265242 0.001217097 0.001168376 0.001771587 0.000692997 0.001518729 0.001191586 0.001387163 0.000871656 0.00148613 0.002137985 0.001799214 0.001654728 0.000720072 0.001604316 0.001857823 0.002091552 0.00229252 0.002475973 0.001916527 0.002742568 0.002049322 0.001797231 0.002658266 0.001412135 0.001952612 0.003144906 0.001513135 0.00097612 0.000751315 0.0013171
larl02 0.001794502 0.000989628 0.001350626 0.000583672 0.000889648 0.000480749 0.000631443 0 0.000453407 0.000835108 0.001769541 0.000920463 0.001069462 0.001934504 0.00130936 0.000903506 0.000488157 0.000560587 0.001220274 0.001741901 0.000855726 0.001969346 0.000477874 0.00122962 0.001054203 0.000623211 0.001397808 0.002173141 0.000515915 0.000820958 0.000922421 0.001650537 0.002039685 0.000921867 0.001115361 0.000402704 0.000858091 0.000951302 0.001741254 0.000383376 0.001021472 0.001011182 0.001068828 0.001383409 0.000606893 0.002043505 0.002410795 0.000971714 0.00090124 0.000683987 0.000523968 0.001200393 0.000579095 0.000742687 0.000479679 0.001233971 0.000622915 0.001610357 0.000944347 0.000716521 0.001727394 0.001331901 0.001385321 0.000669298 0.000493513 0.001154917 0.001001973 0.001168896 0.00097278 0.001294188 0.000968057 0.001181763 0.000809785 0.000914928 0.000901029 0.00082864 0.00165741 0.001003938 0.00076817 0.001209846 0.001598707 0.000581074 0.000838104 0.001361653 0.001007431 0.002216882 0.000854541 0.000582161 0.000984601 0.000816236 0.002341631 0.001010035 0.000800208 0.000670997 0.00125312 0.000576267 0.000886067 0.000515622 0.001206268 0.001035015 0.001276988 0.000719009 0.000760589 0.001612571 0.001627929 0.003797898 0.001175043 0.00175299 0.001820168 0.001446648 0.001481032 0.001217496 0.001656662 0.002736886 0.002211213 0.001930165 0.001858118 0.001946949 0.001812138 0.001480209 0.001578805 0.001370858 0.002087044 0.00281248 0.001786304 0.001762569 0.002154152 0.001350643 0.001784081 0.002816831 0.001335182 0.000668509 0.001344985 0.001658606 0.002269748 0.00103915 0.00121054 0.001645855 0.002106733 0.001282634 0.001321182 0.001348342 0.001864621 0.001465851 0.001215566 0.002732658 0.001562179 0.002451708 0.001570106 0.002012628 0.001495192 0.001665936 0.001321313 0.00248125 0.002385305 0.002349183 0.0021757 0.002885419 0.001687511 0.001248277 0.00169735 0.001230878 0.00139707 0.001570119 0.001697464 0.000974922 0.00194169 0.002221509 0.001186365 0.001263304 0.001124736 0.001547397 0.001447228 0.002193767 0.001760585 0.00127037 0.002091777 0.002038656 0.002158512 0.002318414 0.002594956 0.001088499 0.001517311 0.001762597 0.001559957 0.001597203 0.002467589 0.002314138 0.002538601 0.002051921 0.001967459 0.001232246 0.001797646 0.001711158 0.002300389 0.001986511 0.001628035 0.001591411 0.001622359 0.001395615 0.002384189 0.001411379 0.001523245 0.00125905 0.002082772 0.001195899 0.001487317 0.000566964 0.001415212 0.001461577 0.001964354 0.001644715 0.00163856 0.001383544 0.001407662 0.00203794 0.001806973 0.001324723 0.001795317 0.002114976 0.001108922 0.001974795 0.002657965 0.002374298 0.001956775 0.003281734 0.00248601 0.002019267 0.0015318 0.002066936 0.001970044 0.001332781 0.00172529 0.001858036 0.002838067 0.002240017 0.00230077 0.00111042 0.001590426 0.000885835 0.001981907 0.001069284 0.001298274 0.001964798 0.001485466 0.002230008 0.001946317 0.001678108 0.001485698 0.001418917 0.001854263 0.002039397 0.001599265 0.00189563 0.001844468 0.001691941 0.001392672 0.001503561 0.001959527 0.000992659 0.001591726 0.00106442 0.002067498 0.001365376 0.001458611 0.002411229 0.001943273 0.001589647 0.001015902 0.001566697 0.001601424 0.002109908 0.002596573 0.001676838 0.001966658 0.002835527 0.002798884 0.002676156 0.003249761 0.001591518 0.002032322 0.003460156 0.001706526 0.000880147 0.001059311 0.001645157
larl03 0.001358067 0.000999977 0.001349847 0.001148201 0.001003837 0.000603655 0.000586131 0.000453407 0 0.000688552 0.001502066 0.001117371 0.001546353 0.001814168 0.001257078 0.000992077 0.000965786 0.000624489 0.00157066 0.001848565 0.000958359 0.001680879 0.000759709 0.00063927 0.001134695 0.001480954 0.001914044 0.001561805 0.000837201 0.001257925 0.000934044 0.001447033 0.002386513 0.000920852 0.001552895 0.000691737 0.001333536 0.001244454 0.002537277 0.000381025 0.001195956 0.001567563 0.000624364 0.001261543 0.000698125 0.001634398 0.001652515 0.001163941 0.001306806 0.000769847 0.000983543 0.001140257 0.000848778 0.000857967 0.000938285 0.00176835 0.000980597 0.001973 0.001611941 0.000712474 0.002517446 0.001585862 0.001615187 0.000544209 0.000706497 0.000985708 0.001152812 0.00119341 0.001050879 0.001287874 0.001031988 0.001537533 0.001001584 0.000681864 0.001441305 0.001289758 0.00112581 0.001176882 0.000377058 0.000622364 0.00146881 0.000927504 0.000608771 0.00163268 0.001384663 0.001257944 0.000997285 0.000569808 0.000755871 0.0008699 0.001498322 0.001203745 0.000983217 0.001178152 0.001882798 0.001288164 0.00096814 0.00061823 0.001132841 0.001260322 0.000769511 0.000837349 0.001081218 0.001827971 0.001746862 0.003596916 0.002014627 0.001764499 0.002045167 0.001792725 0.002373732 0.001620253 0.002001012 0.003085846 0.002483494 0.002010376 0.002179209 0.001921683 0.001858328 0.001815408 0.00146212 0.001735201 0.002422172 0.003412187 0.002502888 0.002357081 0.002462101 0.00179451 0.002542698 0.002991042 0.001975439 0.000957429 0.001173243 0.00169261 0.002315151 0.001351181 0.001361994 0.00203714 0.002266783 0.001367704 0.00150468 0.001242468 0.001917815 0.00132811 0.001384072 0.002961209 0.001942109 0.002560465 0.002346545 0.002523176 0.001744386 0.001766665 0.001484631 0.002345981 0.002377941 0.002211457 0.002244298 0.002890002 0.001920442 0.001228199 0.002121418 0.0015848 0.001560242 0.00206798 0.002092891 0.00143069 0.002428579 0.002366745 0.001551929 0.001925785 0.001557082 0.001138066 0.001577879 0.001767172 0.001976282 0.001395565 0.002545822 0.00241702 0.001998508 0.002291353 0.002718148 0.000864707 0.00142932 0.002075172 0.001674605 0.002000518 0.002446639 0.002131689 0.002785151 0.002544854 0.002393775 0.001369204 0.00260513 0.002055778 0.002743269 0.002436711 0.002151478 0.00211441 0.001929341 0.001387012 0.002228271 0.001307549 0.002228623 0.001456156 0.00209223 0.00123134 0.001958577 0.001000641 0.001374939 0.001684909 0.002167229 0.00226181 0.001339558 0.001538079 0.001691277 0.001789837 0.001947769 0.002038397 0.002242994 0.002705159 0.001356131 0.002296111 0.002276011 0.00222504 0.00172206 0.00261502 0.00221712 0.001354625 0.001116477 0.001519209 0.001459249 0.001848484 0.001404978 0.00192207 0.001980821 0.001925303 0.002134627 0.000930521 0.001563845 0.001013072 0.001259314 0.001196069 0.001180186 0.001463336 0.001268677 0.001773567 0.001609857 0.001268773 0.001400881 0.001276672 0.001377628 0.001624458 0.001396468 0.001230763 0.001998306 0.001597553 0.001354053 0.001140066 0.001305546 0.000848956 0.00144075 0.001038453 0.001721776 0.000787205 0.001462536 0.001998035 0.002053537 0.001630082 0.000823801 0.001398558 0.001576557 0.001861362 0.002173841 0.002280793 0.001929638 0.002176356 0.002263453 0.001716817 0.003010014 0.001024463 0.002185771 0.003446434 0.002057569 0.00119312 0.000808708 0.001519875
lbar02 0.001020859 0.000815848 0.000999136 0.000901032 0.000594373 0.000736271 0.00063244 0.000835108 0.000688552 0 0.00136743 0.001535543 0.001480712 0.001492417 0.001485357 0.000967176 0.000878469 0.000489824 0.000912983 0.001299758 0.000993016 0.001692923 0.001104453 0.001068674 0.001019286 0.001515025 0.001515097 0.001005186 0.000947668 0.001253124 0.001164961 0.001016206 0.003023264 0.001253391 0.001113385 0.000466276 0.001195248 0.000666862 0.002119969 0.001057303 0.001331515 0.001488938 0.000755138 0.001456229 0.000319498 0.001968433 0.002172045 0.000917811 0.001134412 0.00112188 0.001026223 0.000629277 0.000668132 0.000773445 0.000848892 0.001414314 0.000671031 0.001714176 0.001055821 0.000701309 0.00268627 0.00177931 0.001841511 0.001234975 0.000670665 0.000553176 0.001177277 0.000859644 0.001002493 0.001607012 0.000475817 0.001123388 0.001130672 0.001214959 0.000853057 0.000989063 0.001167244 0.001543196 0.000856859 0.000757344 0.001148054 0.00080535 0.000521468 0.001485448 0.000734898 0.001546755 0.000698007 0.001214558 0.001067779 0.000693721 0.001641438 0.000595598 0.001016835 0.000865241 0.00191302 0.00150733 0.001255505 0.000841741 0.000941898 0.001411788 0.001178913 0.00054185 0.000842449 0.00115058 0.001229793 0.002364088 0.001879508 0.001483727 0.00125221 0.001437851 0.002422039 0.001140017 0.001589821 0.002170208 0.001995428 0.001622986 0.002261917 0.001668005 0.001666762 0.001658668 0.001401081 0.001593437 0.002284284 0.002519344 0.001852204 0.001729294 0.002380488 0.001602764 0.001887294 0.002134723 0.001572173 0.000830852 0.001026569 0.00155277 0.001602276 0.001310119 0.001093616 0.001539101 0.002032695 0.001249321 0.001212041 0.001633505 0.001780633 0.000858936 0.001124469 0.002083565 0.001179625 0.002099389 0.001570729 0.001777438 0.001618673 0.001533022 0.001235591 0.001790088 0.001979238 0.002156569 0.00173285 0.001684074 0.002052093 0.001091226 0.001571936 0.001777201 0.001314677 0.001649797 0.002067637 0.001230391 0.001599161 0.002062447 0.001391177 0.001221509 0.001308095 0.001299468 0.001189108 0.001959306 0.001510211 0.001291003 0.001806256 0.001708704 0.001610556 0.001888908 0.001985948 0.000646823 0.00119191 0.001383431 0.00141795 0.00147747 0.001923783 0.001801978 0.0019221 0.001725817 0.001929243 0.001346574 0.002340536 0.001700161 0.002119205 0.002324181 0.002150561 0.001370881 0.001680383 0.00141478 0.001668314 0.001322803 0.001405957 0.001346717 0.001618286 0.001731298 0.001328838 0.000915218 0.00146326 0.00156607 0.001709451 0.002220253 0.001431764 0.002005429 0.001631859 0.001485745 0.001575357 0.001798054 0.001784539 0.002189096 0.001236181 0.001914511 0.002269667 0.002301411 0.00216925 0.002589661 0.002471789 0.001968273 0.001520022 0.001887557 0.001448424 0.002421567 0.00176349 0.00174771 0.002753063 0.001992679 0.002254933 0.001467311 0.001289144 0.001287929 0.001899204 0.001583954 0.001652681 0.001947176 0.00113201 0.001962598 0.001480294 0.001558306 0.001585248 0.001751446 0.001638795 0.001788259 0.001261056 0.002159962 0.002436097 0.001362925 0.001677672 0.001401013 0.001917514 0.000963194 0.001918403 0.001404847 0.001892391 0.0011696 0.00172423 0.002570152 0.00205698 0.001626256 0.001180342 0.001738227 0.002001096 0.001931548 0.00238198 0.00259583 0.001976543 0.002325287 0.002500844 0.001994777 0.002599009 0.00147535 0.002100754 0.003187134 0.00211286 0.001184963 0.00127437 0.001903956
lbar03 0.000849198 0.002144193 0.001322864 0.00203891 0.00111713 0.001905459 0.001319224 0.001769541 0.001502066 0.00136743 0 0.001014903 0.00249758 0.001761347 0.000901771 0.000859646 0.001463223 0.00125193 0.00140225 0.001324647 0.001122693 0.001956106 0.001721181 0.001316505 0.000961184 0.002010587 0.002403133 0.001171378 0.001367509 0.002026598 0.000904552 0.001180745 0.002436733 0.001764959 0.001286274 0.001405722 0.001717914 0.001361053 0.003703418 0.001555897 0.001672172 0.002644793 0.001395072 0.00109157 0.001302026 0.001503474 0.001282939 0.001677736 0.001610998 0.001647033 0.001954099 0.001385357 0.001122376 0.000981997 0.001696118 0.001895131 0.00124687 0.001946493 0.002374018 0.000926847 0.002912853 0.001368942 0.001271832 0.001027281 0.000974735 0.000604245 0.001410266 0.0009368 0.00084275 0.001425901 0.001589743 0.00116985 0.001623712 0.001388313 0.001446465 0.00128893 0.001344269 0.001365693 0.00104945 0.001099149 0.001795734 0.000975553 0.000792748 0.001467023 0.000995568 0.00161801 0.001286074 0.001411413 0.002187211 0.000555373 0.001529821 0.001087215 0.002318311 0.001623581 0.001674848 0.002581393 0.001635629 0.001085414 0.000861564 0.001444227 0.000550221 0.001238357 0.000708406 0.001069608 0.00189196 0.002662367 0.001941397 0.001736384 0.001613716 0.002082657 0.003167375 0.001583224 0.002472932 0.002258287 0.002548895 0.001602002 0.00204067 0.001475858 0.001757455 0.002104616 0.001285241 0.001984569 0.002144415 0.003191354 0.002063932 0.002192949 0.002742863 0.002069654 0.002413285 0.002990751 0.002331733 0.001770453 0.001443403 0.001907423 0.002259611 0.001200751 0.001496075 0.001640175 0.001903283 0.001393945 0.001569477 0.002338643 0.001704775 0.001161431 0.001644935 0.002246458 0.001873029 0.001503239 0.002518792 0.00161384 0.001354559 0.001968932 0.001489111 0.002549579 0.00244848 0.001919313 0.001457369 0.002201633 0.001723809 0.001594443 0.002807901 0.001975014 0.001728675 0.001570086 0.002220558 0.002075184 0.002209247 0.00206263 0.001523626 0.001799295 0.002259806 0.002168097 0.00187641 0.001655904 0.002458852 0.002001321 0.002467837 0.001492021 0.0017172 0.002368408 0.00239882 0.001066772 0.001512118 0.001833702 0.001155484 0.001828207 0.001813258 0.001548703 0.001847968 0.002301769 0.001814388 0.001067629 0.002231783 0.001441084 0.001854912 0.001524286 0.001483576 0.002099357 0.001879734 0.00201547 0.001969773 0.001645187 0.001682625 0.001216478 0.001854031 0.001265422 0.001822651 0.001738363 0.00173229 0.001245254 0.002144989 0.002347048 0.001018156 0.001101295 0.001759569 0.001530366 0.001728486 0.002216451 0.001228053 0.001980258 0.001105418 0.001907971 0.001462183 0.001465861 0.001588703 0.001760805 0.001656121 0.00204106 0.001788994 0.0015619 0.001843254 0.001614569 0.001612345 0.002461641 0.001567056 0.001574053 0.002163557 0.001611691 0.001420959 0.001945589 0.001592685 0.002074429 0.001511336 0.001453611 0.001134285 0.001200695 0.00106878 0.002011532 0.001679728 0.00174065 0.001426154 0.001565029 0.001314261 0.001717412 0.001613863 0.001840654 0.001642148 0.001097108 0.001845806 0.001248889 0.000900536 0.001580256 0.001430448 0.001231417 0.001166567 0.001314257 0.001141699 0.001389781 0.000789754 0.002102272 0.001671924 0.001716728 0.001834416 0.002437183 0.001354819 0.002108633 0.001735028 0.001567777 0.001474399 0.001254725 0.001559813 0.002523106 0.001385265 0.001473078 0.001405908 0.001376905
lbar04 0.001622874 0.002123704 0.001789093 0.0016611 0.000888175 0.001598782 0.000940885 0.000920463 0.001117371 0.001535543 0.001014903 0 0.001686558 0.001654894 0.000647355 0.000942502 0.001130432 0.000855628 0.001911252 0.002157668 0.000865238 0.002082656 0.001484265 0.001312433 0.001161637 0.001089732 0.002242763 0.001979535 0.000844965 0.00103703 0.00049799 0.001298744 0.001796193 0.001889372 0.001132632 0.001009195 0.001256726 0.001813655 0.003158585 0.000901137 0.001329311 0.001692007 0.001677808 0.001118833 0.000960694 0.001643882 0.001835651 0.002103435 0.001485222 0.001172861 0.001549201 0.001767273 0.000657197 0.000753992 0.001215477 0.002025588 0.001037594 0.001620569 0.001822672 0.001209295 0.001592995 0.00097729 0.001078342 0.000646419 0.000718676 0.000836355 0.001367166 0.000628005 0.000509372 0.001149588 0.001945489 0.001163712 0.001178726 0.000992763 0.001303436 0.001344337 0.001867675 0.001328868 0.000740686 0.001390182 0.002082017 0.000951937 0.001051102 0.001608724 0.001466016 0.002729291 0.001322133 0.000775854 0.001779968 0.000786475 0.002068498 0.001321614 0.002132514 0.001182063 0.0008673 0.001323054 0.001145637 0.001054727 0.00104167 0.001019602 0.001108757 0.001101209 0.000823792 0.001553473 0.002155192 0.004297719 0.001581203 0.001819377 0.002226571 0.002170132 0.002605167 0.00187198 0.002652461 0.002688317 0.002907174 0.00218601 0.001634773 0.00189817 0.002277974 0.002651621 0.001686279 0.00183241 0.002418721 0.003902512 0.002120844 0.002269022 0.002996041 0.001886316 0.002523541 0.003763555 0.00195586 0.001518869 0.001287883 0.002175818 0.002687573 0.001335873 0.001289718 0.001800713 0.001918388 0.001559501 0.001860947 0.00225786 0.001911372 0.001575572 0.001333318 0.002811566 0.002158804 0.001945463 0.002570706 0.002106188 0.001787432 0.002452905 0.00189904 0.003110134 0.002799098 0.0023289 0.002046561 0.003192281 0.001796488 0.002106343 0.002712205 0.001241615 0.001686973 0.001829029 0.001479867 0.002013728 0.002528052 0.002213934 0.001820587 0.001790423 0.001873033 0.002233516 0.002632056 0.002128348 0.002913372 0.002377271 0.002901238 0.001901481 0.002257846 0.002733843 0.003333597 0.001549534 0.001859491 0.002323017 0.001391472 0.002068766 0.002246762 0.002195337 0.002623026 0.002652433 0.002168674 0.001067719 0.002231131 0.001840007 0.002712099 0.001728119 0.001484464 0.002309529 0.001776775 0.001836608 0.00267074 0.001787409 0.001907524 0.001283917 0.002520484 0.000995322 0.002107068 0.00119093 0.001624596 0.001627375 0.002489105 0.001913829 0.001456303 0.000900754 0.001680651 0.001957305 0.002115139 0.002235306 0.001806901 0.002176849 0.001150005 0.002393555 0.002304741 0.001994771 0.001423352 0.002915643 0.002130421 0.002396291 0.001994717 0.00185652 0.002048312 0.001034867 0.002173114 0.002641041 0.002282891 0.002031775 0.002626024 0.001488438 0.001873223 0.001641364 0.002013375 0.001578532 0.001125766 0.001589251 0.00157907 0.001746782 0.001857558 0.002701767 0.001764577 0.001686227 0.002095168 0.002036344 0.002070463 0.00188023 0.001568989 0.00188415 0.001559953 0.001466101 0.001705569 0.001134189 0.000983596 0.001664695 0.001981371 0.00125662 0.001712783 0.00198721 0.001404579 0.0020592 0.00095536 0.001890757 0.001992072 0.002332275 0.002763559 0.001910274 0.001799136 0.00276447 0.002538943 0.002290667 0.002345711 0.001292015 0.001690909 0.003239327 0.001126476 0.001218449 0.001352584 0.001595869
lbat01 0.002591716 0.002441238 0.002059782 0.00119245 0.00127315 0.001433381 0.001152608 0.001069462 0.001546353 0.001480712 0.00249758 0.001686558 0 0.002349261 0.002440915 0.001133533 0.00118741 0.001619906 0.002203957 0.002303354 0.00107692 0.003390407 0.001871897 0.001915275 0.001572678 0.001050536 0.002592525 0.002830924 0.001385219 0.001051617 0.002009726 0.00259927 0.00405248 0.001678288 0.001668251 0.000860793 0.001493112 0.001440886 0.001383688 0.001524255 0.001692252 0.001178702 0.001699204 0.002706375 0.001074409 0.002496964 0.003320407 0.001069379 0.002127308 0.001366091 0.001358006 0.000959878 0.000832608 0.00092784 0.00130754 0.0021849 0.000921312 0.002348013 0.001622272 0.001285498 0.002626281 0.002313478 0.00267359 0.001679847 0.001096208 0.001787152 0.002462136 0.001455131 0.001822956 0.002353455 0.001735763 0.001339302 0.00160169 0.001879329 0.001832502 0.001487957 0.002405546 0.002136762 0.001412894 0.00216829 0.001602932 0.0011576 0.001545116 0.001886126 0.001463128 0.003240781 0.001508928 0.001706244 0.001746224 0.001591683 0.003048123 0.001362614 0.001252876 0.000989791 0.00158565 0.001799985 0.001528023 0.001471096 0.001954089 0.00127481 0.002549527 0.001498516 0.00128615 0.001756309 0.002129777 0.003533582 0.001521138 0.001761961 0.002085533 0.001755527 0.002143977 0.001824089 0.001541799 0.002449353 0.001704205 0.001818602 0.001265663 0.001403986 0.001633384 0.001861007 0.001392866 0.001205426 0.001328212 0.002200425 0.001646497 0.001733283 0.001725597 0.001491542 0.00138161 0.002078234 0.001256251 0.000913671 0.001781219 0.002274246 0.002467304 0.00126964 0.001719032 0.001600971 0.002228255 0.001357793 0.001555709 0.001597918 0.001625307 0.002028559 0.001754024 0.002145123 0.001702824 0.002399599 0.001451447 0.001522789 0.001656846 0.00153096 0.001314742 0.002354178 0.001774498 0.002298948 0.002647259 0.002211086 0.00179051 0.002102203 0.00163798 0.002107191 0.001614117 0.001333939 0.002039032 0.001380693 0.001867681 0.001605563 0.001816543 0.001602166 0.001855525 0.002173758 0.002240549 0.002489643 0.002667506 0.002361734 0.001912585 0.001905573 0.002828589 0.001839867 0.002341298 0.001788219 0.001916448 0.001770891 0.001437275 0.001476529 0.001877992 0.00242 0.002344085 0.001805669 0.001671466 0.001560009 0.001695844 0.001850475 0.00244445 0.001760234 0.00208147 0.00227613 0.001606965 0.002010183 0.002652799 0.001648445 0.001591178 0.001635593 0.002413217 0.001816031 0.001485356 0.000903758 0.001433001 0.00159677 0.002133893 0.001664621 0.002197318 0.001698003 0.001373309 0.001547224 0.001830524 0.001557708 0.002008814 0.002290325 0.001582604 0.001510274 0.003542644 0.003471231 0.002192299 0.003388651 0.002517801 0.002201312 0.001941508 0.002614695 0.002083466 0.001657019 0.001778069 0.002839379 0.0029008 0.001759859 0.001888538 0.001390928 0.002197289 0.000825331 0.002010048 0.001714776 0.001623345 0.002215077 0.001444938 0.002673743 0.001489431 0.002321286 0.001307333 0.001361382 0.001768684 0.001744356 0.002009358 0.002275163 0.00222198 0.001828868 0.001698254 0.001972171 0.00215773 0.001539497 0.002288343 0.001341869 0.002132758 0.001648203 0.001894474 0.002810947 0.002488742 0.001567792 0.001404641 0.001790918 0.001376947 0.00259519 0.003017826 0.002512446 0.001779204 0.003239014 0.002819877 0.002951957 0.00344843 0.001917272 0.001875301 0.003946819 0.001885059 0.001156117 0.001635295 0.002269254
lbat02 0.002030324 0.003090942 0.002182183 0.001789973 0.001617055 0.00138549 0.001441052 0.001934504 0.001814168 0.001492417 0.001761347 0.001654894 0.002349261 0 0.002155992 0.002067732 0.001988588 0.001682954 0.002155897 0.002863815 0.001975699 0.00372203 0.002198777 0.002210013 0.001922923 0.002676229 0.003280625 0.002415225 0.001516732 0.001765362 0.001878147 0.000939656 0.004354919 0.002118656 0.001216881 0.001458441 0.00149747 0.002138897 0.003139947 0.002188541 0.002939527 0.002561224 0.001889813 0.002440347 0.001197859 0.003031948 0.003861551 0.002250628 0.002214002 0.00150152 0.002253184 0.001761796 0.001818988 0.001778386 0.002448652 0.002942179 0.001286525 0.002779244 0.002704703 0.001948094 0.003999703 0.002855208 0.002988236 0.001781805 0.001390301 0.001609496 0.001977894 0.001382751 0.001818363 0.003106011 0.001942001 0.002134638 0.002410725 0.001752855 0.002700247 0.002739717 0.002491762 0.003027097 0.001295692 0.001314804 0.001844951 0.002139955 0.001493067 0.002615618 0.001965222 0.002642641 0.001229878 0.001848392 0.001918613 0.001936217 0.002545974 0.00182727 0.00238537 0.001631756 0.002684527 0.002609346 0.001854988 0.00187548 0.001371086 0.001961358 0.001445622 0.001527752 0.001679777 0.001619479 0.003235286 0.004424259 0.003343934 0.002684883 0.002666208 0.002939411 0.004022852 0.002667471 0.003340765 0.003194968 0.002146258 0.002079455 0.002776731 0.002148468 0.002170033 0.002627471 0.002093444 0.00337012 0.002869325 0.003338015 0.00293494 0.0027415 0.003313136 0.002551807 0.002919909 0.002668877 0.003380677 0.001998571 0.002213291 0.003175065 0.002875557 0.001960361 0.002174198 0.003183904 0.003801978 0.002088331 0.002667538 0.003012266 0.00259038 0.002708902 0.001946676 0.002838797 0.002404801 0.002145493 0.003254493 0.002693351 0.002569954 0.003162415 0.001855067 0.002946157 0.003060728 0.002724242 0.003102692 0.002758638 0.001633434 0.001931194 0.002468504 0.002046935 0.002734515 0.002789173 0.003347824 0.002778916 0.003482139 0.00274695 0.00270121 0.0030802 0.002583818 0.003157427 0.002414688 0.003010555 0.002753106 0.003342507 0.003136008 0.002920436 0.003386592 0.003004827 0.002721424 0.001629839 0.001971609 0.00222388 0.001729728 0.001978045 0.002896791 0.002281669 0.002901885 0.002581177 0.00366298 0.002408771 0.003607142 0.002729956 0.003358707 0.003404855 0.003323426 0.00273293 0.002789982 0.002226903 0.002772038 0.002518705 0.003411083 0.002314268 0.002342671 0.002732119 0.002941166 0.002500499 0.00192708 0.003029967 0.002432831 0.003524309 0.001979302 0.002537077 0.002665864 0.002814297 0.002833307 0.003530349 0.002450997 0.003953091 0.002407139 0.003430376 0.004135784 0.003655808 0.00301869 0.004100765 0.003446091 0.002729693 0.002266417 0.002626751 0.002731636 0.002853466 0.002105115 0.003410581 0.00355488 0.002740653 0.003375491 0.002720744 0.002891084 0.002133212 0.002146343 0.003424098 0.00285093 0.002040698 0.002240836 0.003250072 0.002237892 0.002558337 0.003362356 0.003212499 0.002223147 0.002618983 0.002235003 0.002637579 0.003829186 0.002776648 0.002738787 0.002661603 0.003447483 0.002259414 0.002647182 0.002456241 0.002986646 0.002001373 0.002522028 0.003644599 0.003582099 0.00306153 0.002150613 0.003398157 0.003007379 0.003221083 0.004158222 0.004376462 0.002495406 0.003384996 0.003217029 0.002865292 0.00376048 0.002250536 0.003330375 0.005491194 0.003330855 0.001988565 0.001732896 0.003426218
lbel01 0.001442056 0.0021483 0.001370223 0.002095917 0.001207171 0.00178464 0.000997853 0.00130936 0.001257078 0.001485357 0.000901771 0.000647355 0.002440915 0.002155992 0 0.000763149 0.001228524 0.000795791 0.002036128 0.001876189 0.001258036 0.001340761 0.001535687 0.001471626 0.001285983 0.001220701 0.002147471 0.001326325 0.000940975 0.00108723 0.000627812 0.00100488 0.000944024 0.001865021 0.001380268 0.001197187 0.00183778 0.001719623 0.003242893 0.001280866 0.001239243 0.001717082 0.001542624 0.000471549 0.001066583 0.001193408 0.001272343 0.002381368 0.001698721 0.001477275 0.002000015 0.002055742 0.000681154 0.000703809 0.001287132 0.001718596 0.001365854 0.001400163 0.001924511 0.001313327 0.002115788 0.000450814 0.000783208 0.000605121 0.001089898 0.001010374 0.000759411 0.000660916 0.000467725 0.000962645 0.002150487 0.001376176 0.000818316 0.001148916 0.001400958 0.001391948 0.001426675 0.001243523 0.000929062 0.00132173 0.00283267 0.00102496 0.001199969 0.001410456 0.001506378 0.002117184 0.001259077 0.000966664 0.001522564 0.000850376 0.001771872 0.001255518 0.002053145 0.001546037 0.000940215 0.001451967 0.001286155 0.001092665 0.001026545 0.001061237 0.001013097 0.001149093 0.001138589 0.001505382 0.002221137 0.00419482 0.002171057 0.002035029 0.002350752 0.002395782 0.002946107 0.001650709 0.003315421 0.003163406 0.003545364 0.002072447 0.00192129 0.002668498 0.002905365 0.002839971 0.002201467 0.002096714 0.002900861 0.004503378 0.002500833 0.002665021 0.003114622 0.001972047 0.002944898 0.004528091 0.002456451 0.001860477 0.001609489 0.002225208 0.002939088 0.001518189 0.001772685 0.002164725 0.002222189 0.00200723 0.002085918 0.002642544 0.002747992 0.00167622 0.001399026 0.00314705 0.002558683 0.002255238 0.002683434 0.002531208 0.002133763 0.002625732 0.002117572 0.003882113 0.003620665 0.002770883 0.002371021 0.003271877 0.00210188 0.002188285 0.002880662 0.001800598 0.002156241 0.002184743 0.00227017 0.002606115 0.002924165 0.00270263 0.002342929 0.002017002 0.002456628 0.002700802 0.002763432 0.002504592 0.002863572 0.002707865 0.003386919 0.002248262 0.00227328 0.00358951 0.003581624 0.001471773 0.002316675 0.002806508 0.00207304 0.002276782 0.002558547 0.0029678 0.002910722 0.003178571 0.002246248 0.001365485 0.002892779 0.002238024 0.00321802 0.002248029 0.001347903 0.002486726 0.002163358 0.002429993 0.002945028 0.002071992 0.001957928 0.001517802 0.002769911 0.001173747 0.002216868 0.001617268 0.002393657 0.001340862 0.002776461 0.002433255 0.001699567 0.000882967 0.002317514 0.002065973 0.001765183 0.002722384 0.002078505 0.002423804 0.00150585 0.002983855 0.002310152 0.002021599 0.001466421 0.002794084 0.002340368 0.002456566 0.002309109 0.001521485 0.002365042 0.001664364 0.002465413 0.002684546 0.002074943 0.002266214 0.002977738 0.001710814 0.001874675 0.002262224 0.002154477 0.001787342 0.001256874 0.001983157 0.001407246 0.001647073 0.001947464 0.002839949 0.001836101 0.001933468 0.002189102 0.002253892 0.002174792 0.002123935 0.001388797 0.001821135 0.001927718 0.001524245 0.001826628 0.001135182 0.000973146 0.001893908 0.001980392 0.001511123 0.001737556 0.001969027 0.001439312 0.002275871 0.001091666 0.002115383 0.002440574 0.002362402 0.002728123 0.002406683 0.00257441 0.003255042 0.002187156 0.002373549 0.002320287 0.001840474 0.002143637 0.003168206 0.001379552 0.001708312 0.001318472 0.001290149
lbel02 0.001369272 0.0016125 0.001342192 0.001513579 0.000774569 0.001415258 0.000813039 0.000903506 0.000992077 0.000967176 0.000859646 0.000942502 0.001133533 0.002067732 0.000763149 0 0.000699411 0.000774254 0.001277303 0.001483638 0.000755613 0.001754407 0.001488305 0.001159959 0.000496843 0.000881722 0.002094682 0.001483494 0.000862671 0.00088667 0.000843577 0.001531791 0.001942394 0.00121791 0.001296832 0.000705632 0.001423971 0.001115875 0.002524484 0.000991928 0.001208738 0.001393322 0.001296783 0.001119392 0.00067985 0.001509863 0.001502418 0.001036747 0.001440747 0.001239427 0.001212056 0.000946187 0.000379403 0.000291216 0.000831919 0.001529477 0.000832974 0.001876748 0.001657178 0.000468134 0.00215234 0.000800518 0.001126215 0.000637788 0.000591827 0.000740369 0.001235642 0.000705117 0.000654605 0.001310515 0.001497007 0.000646916 0.001074074 0.0012006 0.001000467 0.000831116 0.001406917 0.001244192 0.000687662 0.001186973 0.001481445 0.000406426 0.000761776 0.001109286 0.00078118 0.001976015 0.001123277 0.001004537 0.001436929 0.000349649 0.002130437 0.000629694 0.001512579 0.00092533 0.001147813 0.001473142 0.001309097 0.000715858 0.001309082 0.001084736 0.001027314 0.001031148 0.000685944 0.00120956 0.001807419 0.002890033 0.00148584 0.001590242 0.001705079 0.001813727 0.002118865 0.001211571 0.00197752 0.00206697 0.002323488 0.001415454 0.001637132 0.001511955 0.001667136 0.001752141 0.001217734 0.00133274 0.001768165 0.002889133 0.001546939 0.001757088 0.002086771 0.001577485 0.001786133 0.00305155 0.001723563 0.001216132 0.001380498 0.002019553 0.002132081 0.000941534 0.001280835 0.001323226 0.001496907 0.001315847 0.001442423 0.00192965 0.001758182 0.001132773 0.001457315 0.001974782 0.001677716 0.001924772 0.001589469 0.00144877 0.001332051 0.001724222 0.001453734 0.002573295 0.002430195 0.002277046 0.002119519 0.002103231 0.001598324 0.001845724 0.002147719 0.001942537 0.001455931 0.001272245 0.001805349 0.001521686 0.001841228 0.001989943 0.001516838 0.00123039 0.001666234 0.001993069 0.001844491 0.002042525 0.002127868 0.001825313 0.002127415 0.001594183 0.001930376 0.002353986 0.002528685 0.001231668 0.001584171 0.001627907 0.001216486 0.001769066 0.001610471 0.002203294 0.00214238 0.002030258 0.001539641 0.001156724 0.001982837 0.001490898 0.002094178 0.001355647 0.001603069 0.001884918 0.001510409 0.002037011 0.002386506 0.001560603 0.000928545 0.001158977 0.002041393 0.001212274 0.001474398 0.000967236 0.001689829 0.001153072 0.002072115 0.001975143 0.001499642 0.000935632 0.001359857 0.001332092 0.001662262 0.001667422 0.001554131 0.001539549 0.001150585 0.001941628 0.002081985 0.001908267 0.001500101 0.002256576 0.001598927 0.001912616 0.001792229 0.001598842 0.001831631 0.001274926 0.001605286 0.002377594 0.001883643 0.001397034 0.00193987 0.001044045 0.001429062 0.001163496 0.00157479 0.001362473 0.001103837 0.00152373 0.000821253 0.00168706 0.00105968 0.002103499 0.001078282 0.00123463 0.001494299 0.001525337 0.001395872 0.001873151 0.001321752 0.00153552 0.001471735 0.001269351 0.001265327 0.000892084 0.001118144 0.001262182 0.001395595 0.001342495 0.0011198 0.001616774 0.001246583 0.001312817 0.000656013 0.001498937 0.001288393 0.001756935 0.002076074 0.001707419 0.00150984 0.002366338 0.002027221 0.002157175 0.00209653 0.00142104 0.00127657 0.002948943 0.001198721 0.001181477 0.001133683 0.001305305
lber01 0.001879551 0.000918582 0.001194699 0.000666389 0.000718579 0.000796031 0.00081429 0.000488157 0.000965786 0.000878469 0.001463223 0.001130432 0.00118741 0.001988588 0.001228524 0.000699411 0 0.000768851 0.000798336 0.001533285 0.000958189 0.001603198 0.000687307 0.001412176 0.000957676 0.00054536 0.001166122 0.001719729 0.000522685 0.001006405 0.001075217 0.001399886 0.002019135 0.00088776 0.001012156 0.000317609 0.000955493 0.00069146 0.00183569 0.001003243 0.000837864 0.000716728 0.001230722 0.001282227 0.000538032 0.002155614 0.002617461 0.001070019 0.000663663 0.001104673 0.000583111 0.001047893 0.000560158 0.000581598 0.000552399 0.000677636 0.000471344 0.001254671 0.000707004 0.000551129 0.001646396 0.001026151 0.001389935 0.000850532 0.000790671 0.001111057 0.000899105 0.001152108 0.000789907 0.001199301 0.000872728 0.000900491 0.001249087 0.001022954 0.000889939 0.000719389 0.001663753 0.000935162 0.001272168 0.001445017 0.001404093 0.000561528 0.000995433 0.001318872 0.000503097 0.002298952 0.000692609 0.000870461 0.001472324 0.000648658 0.00248484 0.000765888 0.001052925 0.000921923 0.001135118 0.000616249 0.000748075 0.000602308 0.001068445 0.001448616 0.001359252 0.000717446 0.000529629 0.001066765 0.001568758 0.003043173 0.001227171 0.001946911 0.001598615 0.001424552 0.001806373 0.001148433 0.001778654 0.002344835 0.002414843 0.00162196 0.001788867 0.001963678 0.001822267 0.001621027 0.001845942 0.001335846 0.002395719 0.002652883 0.001241376 0.001692738 0.002319432 0.001245206 0.001678126 0.00297647 0.001242495 0.000738037 0.001573005 0.00170102 0.001887689 0.001213604 0.001212879 0.001322074 0.002047538 0.001573639 0.0014636 0.00207806 0.00182096 0.001203509 0.001244517 0.001984555 0.001590192 0.002228053 0.001454788 0.001855659 0.001519332 0.001668743 0.001348383 0.002392262 0.002627239 0.002488818 0.002016545 0.002194711 0.002015319 0.001339551 0.001911176 0.001545861 0.001604004 0.001624859 0.001702339 0.001136507 0.001575957 0.002067234 0.001149644 0.001245458 0.001435665 0.002009446 0.001205942 0.002577464 0.001817397 0.001348449 0.001857319 0.001820131 0.001755797 0.002460673 0.002605371 0.001172166 0.001488058 0.001578608 0.001525625 0.001557955 0.002398588 0.002382097 0.00232044 0.001732971 0.001737427 0.001408487 0.0017212 0.001588881 0.002218997 0.001992684 0.001703292 0.001303653 0.00164938 0.001619046 0.002496461 0.001701017 0.001011819 0.001517912 0.002160087 0.001417642 0.001499122 0.000819876 0.001670124 0.001431582 0.002337634 0.002047143 0.001787204 0.001558012 0.001574074 0.001868849 0.001788562 0.00119793 0.001469699 0.00171924 0.001390223 0.002028331 0.002498637 0.002206469 0.002029726 0.003040816 0.002270582 0.002331533 0.001670295 0.001931902 0.002337927 0.001334308 0.002014938 0.001869437 0.002897697 0.002182229 0.002127903 0.000983041 0.001400485 0.00134352 0.002149989 0.001332254 0.001357839 0.002416622 0.00128752 0.002413819 0.002116569 0.002039897 0.001340033 0.001698493 0.001965794 0.00242504 0.001534464 0.002540517 0.001355827 0.001473486 0.001552322 0.001689923 0.002506423 0.001114432 0.001618133 0.001049647 0.001696653 0.001681011 0.001592675 0.002214999 0.001587989 0.001585498 0.00116057 0.001922785 0.001793004 0.001998464 0.002140024 0.00139209 0.00198999 0.002847847 0.002890086 0.002677279 0.002677601 0.002064884 0.001894379 0.003011437 0.001817329 0.000795774 0.001369971 0.001610766
lber02 0.000933263 0.001005282 0.001033009 0.001263639 0.00052701 0.000883557 0.000814107 0.000560587 0.000624489 0.000489824 0.00125193 0.000855628 0.001619906 0.001682954 0.000795791 0.000774254 0.000768851 0 0.001162769 0.001381945 0.000745989 0.001482165 0.000871811 0.001328188 0.000938862 0.001102982 0.001348532 0.001198754 0.000561965 0.000992666 0.000685742 0.000956696 0.001780026 0.001389677 0.001022038 0.000513437 0.000983265 0.000865526 0.002272998 0.000588165 0.001018044 0.001420014 0.000917365 0.001132032 0.000409016 0.00152418 0.001760878 0.001211572 0.001070019 0.000851287 0.000861523 0.001074276 0.000468504 0.000529843 0.000524415 0.001462194 0.000652752 0.001243362 0.000896022 0.000740313 0.001614616 0.001034841 0.001070953 0.000592141 0.000639795 0.000604639 0.000662897 0.000830568 0.000488102 0.001202407 0.000902573 0.000900299 0.000795652 0.000925902 0.000793061 0.00108855 0.001191531 0.000963853 0.000736672 0.000872456 0.001776092 0.000615036 0.00050088 0.000938584 0.00090395 0.002123274 0.00082334 0.000646875 0.00140158 0.000557681 0.001701951 0.000442279 0.001378703 0.000705495 0.00113572 0.000970946 0.000822783 0.000461946 0.000825814 0.000975151 0.001016106 0.000386686 0.000856094 0.001219242 0.00137968 0.003239639 0.001428505 0.001625326 0.001504524 0.001165148 0.001680837 0.000921583 0.001694731 0.002180479 0.002448999 0.001813591 0.001760389 0.001985308 0.002026832 0.001904516 0.001580706 0.001541136 0.00220686 0.00322699 0.001619342 0.001704079 0.002374785 0.001305724 0.001921725 0.003125522 0.001488564 0.001024389 0.000878294 0.001874551 0.001868394 0.001087865 0.000951436 0.001475711 0.00138653 0.00121927 0.001148336 0.001637878 0.001788832 0.000907157 0.000832172 0.002207185 0.001358953 0.002025002 0.001793344 0.001776802 0.001366565 0.001740874 0.001338047 0.002217631 0.002325463 0.002205937 0.001644062 0.002241887 0.001974276 0.001394603 0.001756847 0.001185311 0.001145604 0.001529185 0.001546735 0.001338368 0.001653382 0.002124112 0.001487534 0.001257816 0.001191624 0.001308374 0.001387326 0.001850284 0.001522057 0.001422641 0.002134007 0.001650428 0.001563514 0.002179297 0.002311289 0.000879244 0.001177449 0.001577408 0.001375195 0.001584372 0.002304855 0.002310038 0.002257574 0.001923952 0.001786994 0.000874247 0.002204456 0.00187506 0.002057817 0.002093694 0.001682859 0.001398022 0.001292609 0.001346966 0.002088175 0.001286025 0.001506139 0.001204375 0.001714642 0.001101946 0.001532045 0.00077345 0.001489193 0.0013093 0.002013592 0.001811192 0.001421343 0.001454554 0.001550529 0.001921154 0.001473963 0.00157788 0.001676944 0.001581966 0.000973708 0.002332871 0.001954359 0.001814248 0.001485004 0.002573114 0.002003365 0.001850942 0.001597413 0.001671909 0.001470045 0.001627346 0.001828366 0.001596065 0.00242186 0.001837237 0.002347491 0.001118176 0.001020814 0.001208927 0.001760849 0.001071798 0.001081371 0.001584713 0.000982506 0.001580561 0.00171468 0.001735797 0.001520222 0.001529125 0.00179097 0.001966135 0.001477745 0.001974546 0.001756889 0.001373243 0.00148902 0.001197437 0.001557584 0.000732122 0.001076592 0.00114943 0.001884396 0.001220269 0.001493952 0.002092751 0.001445304 0.001458767 0.000975423 0.001329539 0.001688293 0.001558421 0.00240776 0.002065311 0.001898594 0.002170525 0.002095736 0.002116268 0.00236256 0.001228819 0.001845287 0.002801816 0.001600887 0.000913714 0.000994266 0.001465663
lbie02 0.001658471 0.001010459 0.001717056 0.001302145 0.001182993 0.001407692 0.001225391 0.001220274 0.00157066 0.000912983 0.00140225 0.001911252 0.002203957 0.002155897 0.002036128 0.001277303 0.000798336 0.001162769 0 0.001354813 0.001639642 0.00199166 0.00158441 0.001919965 0.001125227 0.001677775 0.001815661 0.001889897 0.001391006 0.0020003 0.001831901 0.001678541 0.003377344 0.001369687 0.001428323 0.001085176 0.001480414 0.000943818 0.00292161 0.001695953 0.001843164 0.002088589 0.001555929 0.001987766 0.000798671 0.002894784 0.00303824 0.001254698 0.001108307 0.001649998 0.001273682 0.000909724 0.001217619 0.001391785 0.00105874 0.001418018 0.00090216 0.001625932 0.001157848 0.001006665 0.002816902 0.002083336 0.002348433 0.001920634 0.001283891 0.001050735 0.001753269 0.001557598 0.001451586 0.001964709 0.001052567 0.001117847 0.001978779 0.001679416 0.00115522 0.001136369 0.001761476 0.001648311 0.001907806 0.001742946 0.00109639 0.00105667 0.000883792 0.001658978 0.000507323 0.002481898 0.001229698 0.00211822 0.00237128 0.000861999 0.002636712 0.001070794 0.001858025 0.001355055 0.002014865 0.001740685 0.001555334 0.001157463 0.001164944 0.002213062 0.001578928 0.000926247 0.000917996 0.001086031 0.001237143 0.001835358 0.001360068 0.00157058 0.00080745 0.0014672 0.002067745 0.000965029 0.001517478 0.001578167 0.002158876 0.00155562 0.002176213 0.001616095 0.001357256 0.001631245 0.001491645 0.001539204 0.002381032 0.002164035 0.001311062 0.00144183 0.002378361 0.001567118 0.001492124 0.002328771 0.001485859 0.00117277 0.001482488 0.001654491 0.001289288 0.001250034 0.001092242 0.001457322 0.001899222 0.001287231 0.001318341 0.002017971 0.001496152 0.000880366 0.001492388 0.001274765 0.00118277 0.002057597 0.001558653 0.001628004 0.001628862 0.001770873 0.001323659 0.001608407 0.002185209 0.002021104 0.001191838 0.001641624 0.002002941 0.000983147 0.002021519 0.002063053 0.001226724 0.001458007 0.001760241 0.000933168 0.001148715 0.002134549 0.000866503 0.000903889 0.001112218 0.001633337 0.000980846 0.002191598 0.00137969 0.000999435 0.001198889 0.001300922 0.001275615 0.00198962 0.001806123 0.001143063 0.001111568 0.00131067 0.001353755 0.001710408 0.002067572 0.00169913 0.001723933 0.001521774 0.001702164 0.001520264 0.001763466 0.00117272 0.001570325 0.002103492 0.002171583 0.000913525 0.001785121 0.001359881 0.001541762 0.001757264 0.001063646 0.001200323 0.001848133 0.001762964 0.001331121 0.001282057 0.001594493 0.001708657 0.001736054 0.002010987 0.001496273 0.002215317 0.001523502 0.001754589 0.00182729 0.001234676 0.001192107 0.001743104 0.001334862 0.001676303 0.002366072 0.002096958 0.00258917 0.002945197 0.002471601 0.002838472 0.00180629 0.002346544 0.002002402 0.002413184 0.002110901 0.001845209 0.003262135 0.002565414 0.00247944 0.001591447 0.001255893 0.001806275 0.002707892 0.002240587 0.002227432 0.002603887 0.001668077 0.002471504 0.002017888 0.001930807 0.001945736 0.002189648 0.002160011 0.002541992 0.001388629 0.002868105 0.00230629 0.002155931 0.001926893 0.00179686 0.003069094 0.001357017 0.002163667 0.001781451 0.001918304 0.002096881 0.001706705 0.002375916 0.001888246 0.001648424 0.001420251 0.002341149 0.002229305 0.001927147 0.002195269 0.001909728 0.001865155 0.002532353 0.002824385 0.002583638 0.002327257 0.002252479 0.00214472 0.003030433 0.002484735 0.00105413 0.001980705 0.002304379
lbie03 0.001591751 0.001976384 0.001044162 0.001514527 0.00150018 0.001486286 0.001351252 0.001741901 0.001848565 0.001299758 0.001324647 0.002157668 0.002303354 0.002863815 0.001876189 0.001483638 0.001533285 0.001381945 0.001354813 0 0.001868874 0.0021326 0.001345224 0.002541797 0.00189185 0.001883973 0.001238192 0.001389619 0.002037064 0.002068537 0.001394704 0.001716621 0.003091134 0.001597358 0.001139787 0.001399634 0.001609323 0.000607544 0.00198613 0.001851187 0.001717778 0.002378262 0.00109355 0.002104711 0.001528208 0.001993597 0.002041108 0.001269397 0.001399772 0.00108433 0.001709348 0.001261929 0.001127728 0.001500595 0.001367223 0.001138305 0.001357008 0.001031538 0.001580979 0.00102873 0.002914707 0.002271781 0.001911675 0.001830034 0.001688413 0.001121551 0.001435125 0.001684329 0.00140258 0.001355901 0.001233027 0.001162335 0.001358812 0.002061435 0.001153061 0.000873596 0.001174421 0.000984953 0.002042886 0.001822821 0.002027409 0.001027306 0.00122327 0.000713444 0.000976569 0.001638991 0.00099662 0.002070454 0.002588736 0.001465992 0.001258645 0.00101164 0.001405644 0.001357587 0.001860473 0.002787841 0.001730663 0.001287707 0.001177208 0.001240932 0.001565017 0.000862537 0.001159883 0.000816924 0.00106673 0.001261749 0.001396397 0.000897185 0.000625171 0.001232683 0.001923471 0.000718333 0.00109953 0.001591687 0.001835756 0.001346562 0.001663522 0.001527682 0.001850509 0.00129036 0.001513456 0.001158608 0.001743665 0.002035305 0.001706704 0.001472968 0.001664838 0.001226228 0.001712168 0.002089902 0.001043978 0.001250639 0.001338953 0.000848674 0.002419003 0.001411742 0.001363219 0.00122727 0.001615326 0.000988188 0.000691865 0.001475008 0.001323367 0.001021844 0.000997117 0.001799323 0.00103238 0.001606995 0.001541053 0.00130862 0.001113141 0.000688088 0.001290365 0.001507066 0.001554542 0.001275051 0.000764757 0.00128975 0.00251294 0.001092708 0.001558907 0.0020989 0.001142965 0.001020678 0.002038074 0.001612423 0.001434438 0.001083636 0.001210631 0.001222728 0.002226516 0.00178161 0.001254786 0.00100305 0.001343767 0.001395675 0.001658753 0.000841152 0.001092605 0.001553147 0.001379787 0.001279327 0.00140057 0.001591381 0.001491557 0.00102167 0.001589774 0.001989173 0.001149333 0.00163712 0.000926288 0.001039875 0.001504629 0.001437652 0.001448375 0.001510453 0.000903424 0.001203774 0.001081983 0.001274489 0.001326983 0.000841672 0.001955415 0.001036756 0.001145233 0.001061919 0.000763667 0.001389008 0.001874862 0.000784274 0.001749927 0.001458417 0.001270421 0.00205947 0.001601516 0.001493252 0.000695857 0.001400771 0.000782338 0.001445998 0.000927657 0.001428948 0.001196955 0.001786646 0.001470474 0.00143115 0.001551474 0.001782862 0.001345824 0.001374838 0.001507348 0.001895441 0.001288443 0.001121229 0.001913889 0.001627428 0.001348851 0.002024097 0.000716206 0.001742053 0.001646132 0.00156654 0.001502189 0.002291633 0.001104622 0.001087785 0.00142087 0.001219468 0.001173761 0.001204851 0.001201747 0.001371493 0.001213768 0.001687684 0.001604557 0.000941785 0.001188664 0.000936364 0.002630225 0.001457589 0.001433221 0.001006814 0.001386385 0.001406035 0.001010718 0.001799897 0.001079548 0.00097378 0.001021994 0.001665351 0.001539664 0.001324084 0.001945362 0.002620786 0.001571635 0.001817141 0.001333062 0.002047589 0.001472232 0.00174796 0.00147583 0.001467987 0.001315645 0.001059256 0.001303734 0.000996006
lbru02 0.000994405 0.001492591 0.001281388 0.001442725 0.000509463 0.001237357 0.001058666 0.000855726 0.000958359 0.000993016 0.001122693 0.000865238 0.00107692 0.001975699 0.001258036 0.000755613 0.000958189 0.000745989 0.001639642 0.001868874 0 0.001918791 0.001143513 0.00122705 0.000680742 0.001143738 0.001729051 0.001513217 0.000791196 0.001498058 0.000928368 0.001806206 0.002325071 0.001998484 0.001662976 0.00072748 0.001491156 0.001107565 0.00272589 0.000816116 0.000659138 0.001550207 0.001239062 0.001180925 0.000747275 0.001349281 0.001676366 0.001115366 0.001552986 0.001416885 0.001065327 0.001184009 0.000664581 0.000441773 0.00088701 0.001576074 0.000743808 0.002009921 0.001295342 0.000685741 0.001830788 0.000998429 0.001032015 0.000783926 0.000546379 0.000770215 0.001376777 0.000958861 0.000676007 0.001053509 0.001000551 0.000779955 0.001148902 0.000896827 0.000985199 0.000943323 0.001794745 0.001291719 0.000747938 0.001084365 0.001585982 0.000557393 0.000692109 0.001253009 0.000985767 0.002309046 0.001324103 0.00066464 0.001528375 0.00048885 0.001951759 0.000782817 0.001537927 0.001122327 0.001154775 0.001274097 0.001187819 0.000639571 0.001238363 0.001308121 0.001157269 0.000894612 0.000595357 0.001650651 0.001710103 0.003568521 0.001357021 0.001998266 0.002008762 0.001335378 0.002107457 0.00156723 0.001861907 0.002509287 0.002814107 0.002047896 0.001570622 0.00173389 0.001732738 0.002322541 0.001521042 0.001548623 0.00212688 0.003261421 0.001887006 0.002269204 0.002779844 0.001963336 0.002161099 0.003207047 0.001684434 0.001306554 0.001380057 0.002291399 0.002392111 0.001319984 0.001469072 0.001385752 0.00163007 0.001473687 0.001664709 0.001978045 0.00181267 0.001196715 0.001729409 0.002607693 0.001940812 0.00243828 0.002155231 0.001641209 0.001335816 0.001880001 0.001359948 0.002681998 0.002313149 0.002761309 0.001895539 0.002539891 0.002147969 0.002031769 0.002752847 0.001539981 0.001506529 0.001687321 0.00197949 0.001723333 0.002053947 0.002458988 0.001768602 0.001778071 0.001973367 0.001704854 0.001906053 0.002170061 0.002773015 0.001692349 0.002660926 0.001734405 0.002020478 0.002281019 0.002804027 0.001255788 0.001750805 0.001827546 0.001279311 0.002015129 0.002356343 0.002286983 0.002709155 0.002256093 0.00180769 0.001045401 0.002180968 0.001990744 0.001927674 0.001833676 0.001792558 0.00223986 0.001842541 0.002114369 0.002622553 0.001788368 0.001225788 0.001475821 0.002330132 0.001302537 0.001737808 0.000944704 0.001624523 0.001332471 0.002845405 0.002109588 0.001783119 0.001471332 0.001657399 0.001922003 0.002049213 0.001556624 0.001682738 0.001739881 0.001069581 0.001954462 0.002050269 0.001902226 0.001858116 0.002292189 0.00192009 0.002006916 0.001814389 0.002035884 0.001850673 0.001222418 0.001716268 0.002752634 0.002281952 0.001603915 0.001997212 0.001011744 0.001459637 0.001036444 0.001712371 0.001077864 0.000901188 0.001483023 0.001107863 0.001594381 0.001347141 0.002090228 0.001116115 0.001365336 0.001625613 0.001727178 0.001611783 0.001982819 0.001500938 0.001546758 0.001568431 0.001027496 0.001278612 0.000837055 0.001292403 0.001094233 0.001714997 0.001191614 0.001742804 0.001754281 0.001409168 0.001190685 0.000891153 0.00155823 0.001279483 0.001928267 0.001987253 0.001582115 0.001704757 0.00262644 0.002242562 0.002044689 0.002468252 0.00101919 0.00127093 0.002870552 0.001362992 0.001274572 0.001468029 0.001439556
lbru03 0.002378249 0.00143864 0.001581159 0.002294852 0.001937916 0.002126567 0.00146996 0.001969346 0.001680879 0.001692923 0.001956106 0.002082656 0.003390407 0.00372203 0.001340761 0.001754407 0.001603198 0.001482165 0.00199166 0.0021326 0.001918791 0 0.00188407 0.00172823 0.002182035 0.002188212 0.001462413 0.001260133 0.002074485 0.002524198 0.001699513 0.002073544 0.001368773 0.002751002 0.002761447 0.001648827 0.003067965 0.001968448 0.003758686 0.002311954 0.001200527 0.001891242 0.002067923 0.000870469 0.001608267 0.001326596 0.002084328 0.003214673 0.002681909 0.002670456 0.00298611 0.002663787 0.001418374 0.001916122 0.001796108 0.001405632 0.001757808 0.001404272 0.001602476 0.001815011 0.003004586 0.00131237 0.001882257 0.001877849 0.001964849 0.001753691 0.001215942 0.00153995 0.001221322 0.000908593 0.00204304 0.002370185 0.001533072 0.00116214 0.001465811 0.001534323 0.002126676 0.001821253 0.002127357 0.002243482 0.003577399 0.001810377 0.00201322 0.00242667 0.002150954 0.002077793 0.002053952 0.002036259 0.0021645 0.001419156 0.002278437 0.002044514 0.002082146 0.002816561 0.0022405 0.001798172 0.001594563 0.001833319 0.001828488 0.002596928 0.001809605 0.001228525 0.002026944 0.00241691 0.00219809 0.004033385 0.002846177 0.002542679 0.002290603 0.002504337 0.003918064 0.0021417 0.003307538 0.004161641 0.005338213 0.003621212 0.00332355 0.004058723 0.004220484 0.004242754 0.003653076 0.002567519 0.00491706 0.0058658 0.003643217 0.003965447 0.004919398 0.003032889 0.004334499 0.005759046 0.002863135 0.002363982 0.002217526 0.002175034 0.003084856 0.003072141 0.002500044 0.003083262 0.003306334 0.002927298 0.002894357 0.003022813 0.003717489 0.001439205 0.002226191 0.003979223 0.00320973 0.004272185 0.003587601 0.004177657 0.003356362 0.003130404 0.002951755 0.004317974 0.004511581 0.00410161 0.002317471 0.003950813 0.004254648 0.002626072 0.003866369 0.00263448 0.002944165 0.00361685 0.002887304 0.003087916 0.003219718 0.003659952 0.003164221 0.002413643 0.003417051 0.002494074 0.003290902 0.003158297 0.003818372 0.002713672 0.004203942 0.00275574 0.002075033 0.004302615 0.004601864 0.002190547 0.003269815 0.004243538 0.003732112 0.003477091 0.003789429 0.00439841 0.003948213 0.004535578 0.002729071 0.002360191 0.003624862 0.003102367 0.004383022 0.003881282 0.00246598 0.003226442 0.00344131 0.00322343 0.003827811 0.003020502 0.00244938 0.002704165 0.004435179 0.002018392 0.003013538 0.002344371 0.003655296 0.00211073 0.004207366 0.003712123 0.00299962 0.00249567 0.003750246 0.002687097 0.002519717 0.003087222 0.003195908 0.003405686 0.002545349 0.003703622 0.002344226 0.002544288 0.002975922 0.002926312 0.003543712 0.003196846 0.002684959 0.002274397 0.002924641 0.003313783 0.003445406 0.002890734 0.002832201 0.004016795 0.00365115 0.00220163 0.002084844 0.003245356 0.003204333 0.002409795 0.001887224 0.003735703 0.002175267 0.00249715 0.003065749 0.003432865 0.002163366 0.002870792 0.003031661 0.003120146 0.003157546 0.003026784 0.002009344 0.00215607 0.002351752 0.00224335 0.002828222 0.001635605 0.00217142 0.002323793 0.00259615 0.002118351 0.003220997 0.002919478 0.002014783 0.002587842 0.001933615 0.003013415 0.003703939 0.003154387 0.002580749 0.002798759 0.003829529 0.004125857 0.003359334 0.002746169 0.003434474 0.002833794 0.003301844 0.002656114 0.002453045 0.002319115 0.002677511 0.001803618
lbud01 0.00176746 0.001176812 0.00093781 0.000654316 0.001158031 0.000443563 0.001017328 0.000477874 0.000759709 0.001104453 0.001721181 0.001484265 0.001871897 0.002198777 0.001535687 0.001488305 0.000687307 0.000871811 0.00158441 0.001345224 0.001143513 0.00188407 0 0.001736596 0.001628317 0.001011003 0.000802402 0.001818301 0.000745768 0.001515569 0.00111167 0.001518135 0.001989181 0.001161989 0.001180745 0.000705022 0.001011419 0.000696329 0.001668639 0.000771766 0.000865645 0.001353683 0.000892929 0.001375946 0.00115634 0.002134204 0.002486694 0.001149063 0.000771422 0.000777587 0.000695817 0.001655051 0.00104358 0.001141655 0.000755928 0.00074212 0.000906487 0.001398991 0.000981769 0.000876169 0.001943524 0.001521534 0.001274085 0.000832067 0.000914481 0.001441225 0.000625913 0.001703675 0.001124403 0.001220855 0.000769518 0.001512371 0.000976346 0.001001712 0.001105428 0.00093177 0.001494151 0.000692388 0.001283507 0.001308519 0.002177038 0.000800012 0.001166096 0.001208015 0.001154799 0.001667622 0.000730758 0.000613654 0.001355444 0.001189415 0.001863261 0.001196247 0.000698941 0.001077078 0.001465202 0.000977765 0.000911813 0.000537899 0.001092652 0.001297613 0.00110093 0.00074046 0.000870227 0.001473571 0.001641734 0.003620036 0.001460747 0.002198709 0.001932309 0.001316193 0.001685906 0.001232335 0.001867255 0.00314959 0.002630207 0.002083402 0.002260993 0.002542112 0.00230426 0.001478421 0.002216855 0.001752902 0.002549074 0.003006655 0.002164286 0.002170775 0.00239393 0.001492828 0.002357717 0.003138562 0.001571007 0.000893301 0.00173587 0.001499884 0.00272737 0.001510309 0.001651548 0.001973372 0.002633852 0.001595797 0.001438494 0.001642379 0.002222094 0.00160558 0.001279705 0.00328787 0.001794873 0.002541136 0.001937685 0.002309971 0.001489709 0.001469638 0.001350225 0.002731253 0.002628003 0.00254138 0.002136311 0.003013811 0.00229409 0.0011154 0.002005716 0.001312971 0.001864501 0.00196863 0.002387042 0.001477921 0.002338441 0.002349145 0.001407548 0.001882602 0.001971659 0.001817425 0.001186622 0.002192739 0.001756617 0.001361551 0.002649777 0.002278185 0.001999119 0.002542434 0.002587171 0.001140534 0.001686428 0.002039157 0.002008695 0.001535776 0.003164538 0.002719526 0.002668456 0.002301381 0.002087928 0.001389776 0.002045629 0.002182363 0.002313439 0.002463767 0.001430494 0.001689326 0.001796266 0.001538214 0.002486391 0.001537106 0.002137298 0.001721186 0.001932961 0.00129829 0.001630373 0.001092487 0.001879608 0.001386752 0.002535144 0.002026469 0.001748698 0.001834636 0.001941197 0.002645279 0.001684286 0.001463958 0.0017388 0.002342595 0.001314623 0.002339289 0.002311487 0.002268237 0.002061255 0.00293367 0.002475801 0.001947554 0.00153722 0.001911834 0.002377539 0.001506177 0.001742613 0.001583905 0.002783363 0.002459841 0.002135358 0.001447454 0.001445746 0.001350722 0.001901297 0.001163427 0.001364375 0.002366706 0.001538738 0.002084379 0.002298924 0.001324219 0.001523762 0.001583026 0.001736101 0.002264351 0.001641656 0.001972364 0.00167482 0.001350166 0.001564624 0.001440318 0.002598067 0.001355044 0.001520735 0.000853747 0.002149441 0.001497432 0.001506268 0.002360211 0.001858644 0.001568328 0.001328262 0.001852599 0.001798761 0.00195421 0.002404989 0.002243025 0.002411835 0.002873063 0.002559792 0.002692162 0.003219766 0.001867854 0.002411149 0.002921736 0.001953923 0.001166365 0.001102063 0.001299264
lbud02 0.001559339 0.001230089 0.002129311 0.001869546 0.001298006 0.001607948 0.000953858 0.00122962 0.00063927 0.001068674 0.001316505 0.001312433 0.001915275 0.002210013 0.001471626 0.001159959 0.001412176 0.001328188 0.001919965 0.002541797 0.00122705 0.00172823 0.001736596 0 0.001532008 0.001979939 0.002656906 0.001365369 0.001396983 0.001997043 0.0013032 0.00180763 0.003039481 0.001328456 0.002186157 0.001045703 0.001921771 0.001874237 0.003859586 0.001126952 0.001367009 0.001940814 0.00127812 0.001133119 0.001127979 0.001461894 0.001405503 0.002006488 0.002051158 0.002029337 0.002004129 0.001177234 0.001271335 0.001231299 0.001779769 0.002463038 0.001210618 0.002828279 0.002281428 0.001161346 0.002957105 0.001810074 0.002014372 0.001102323 0.000887658 0.001171228 0.002039822 0.001154326 0.001318339 0.001571746 0.001517314 0.00221744 0.001761963 0.000828348 0.001931287 0.001726277 0.00120031 0.001722316 0.000540106 0.000844086 0.001538475 0.001288295 0.001087844 0.002800877 0.001845312 0.001398347 0.001840712 0.001117818 0.001202062 0.000893675 0.00177162 0.001706146 0.001601726 0.002099217 0.002602782 0.001999813 0.001381817 0.001560704 0.001383808 0.002137146 0.000887744 0.001742088 0.001171096 0.002067653 0.001921201 0.004026121 0.00289363 0.002206251 0.002469602 0.002658866 0.004210669 0.002405151 0.002729987 0.003708707 0.003413505 0.002814005 0.002900137 0.002057422 0.002346815 0.002844594 0.001788949 0.002212497 0.003117871 0.004124276 0.002867605 0.003192485 0.00355969 0.00253987 0.003314479 0.003557728 0.002758166 0.001452042 0.001331639 0.002156477 0.00209566 0.001791724 0.001663014 0.002263662 0.002779453 0.001891115 0.002235697 0.002202463 0.002377036 0.001400265 0.002287951 0.003250124 0.002620536 0.002868078 0.003159241 0.00318522 0.002204072 0.002446002 0.002068418 0.002886868 0.002917373 0.002703789 0.002706789 0.003230789 0.002453634 0.00164958 0.00304256 0.002084284 0.002330321 0.002646335 0.002345836 0.001987721 0.002786493 0.00288557 0.002147811 0.002436022 0.002152657 0.001675457 0.002382219 0.002487765 0.003274552 0.00240158 0.003013673 0.002793254 0.002298105 0.002776136 0.003455678 0.001055626 0.001893786 0.002684804 0.002090134 0.002791712 0.00256825 0.002138619 0.003094934 0.00337976 0.002849373 0.001964284 0.003159547 0.002410149 0.003636256 0.002959105 0.0027713 0.003155893 0.002680438 0.002146271 0.002870085 0.001876439 0.002167626 0.00204779 0.003090127 0.002043892 0.002623709 0.001389477 0.001799165 0.002090059 0.002778956 0.003016753 0.001616316 0.001490349 0.002112779 0.001380904 0.0024739 0.002788871 0.002928464 0.003185501 0.00200455 0.002505346 0.002306333 0.002183275 0.002101534 0.002467576 0.002616082 0.001856641 0.001495142 0.001604657 0.001966808 0.002349183 0.002091467 0.002753015 0.001922489 0.002329494 0.002709392 0.000995727 0.002144971 0.001828853 0.001690999 0.002000208 0.001679849 0.001914092 0.001394909 0.002167206 0.001641379 0.002318435 0.001751115 0.001909343 0.00197888 0.00193953 0.001973243 0.001820451 0.00213102 0.002047646 0.002020386 0.001570105 0.001400946 0.001207189 0.001821625 0.001892012 0.001769873 0.000994221 0.00214085 0.001987991 0.002285686 0.002235018 0.001075461 0.001820617 0.002261258 0.002367315 0.002002376 0.002702618 0.002305352 0.002582 0.003079751 0.0014439 0.002918872 0.001152341 0.002636257 0.003538424 0.002217632 0.001723878 0.001517855 0.001813062
lchv01 0.001096372 0.001794116 0.001403216 0.001706823 0.000822138 0.001496587 0.001029457 0.001054203 0.001134695 0.001019286 0.000961184 0.001161637 0.001572678 0.001922923 0.001285983 0.000496843 0.000957676 0.000938862 0.001125227 0.00189185 0.000680742 0.002182035 0.001628317 0.001532008 0 0.001408914 0.002418308 0.001900783 0.000873824 0.001261162 0.001095454 0.001598296 0.002511851 0.001736498 0.001733491 0.001021123 0.001845112 0.001219063 0.003135857 0.001001646 0.001629885 0.001936774 0.00133354 0.001383053 0.000641437 0.002150324 0.001911171 0.0009883 0.001428987 0.001446127 0.001097324 0.001134538 0.00082498 0.000427012 0.001049369 0.001897714 0.001064033 0.002377821 0.001912289 0.000676581 0.002660492 0.001166654 0.001406958 0.000931662 0.000706223 0.000719453 0.001492741 0.000903959 0.001010783 0.001449316 0.00145671 0.000667094 0.001333905 0.001567676 0.001249027 0.001093923 0.002016321 0.001884951 0.000879389 0.001269933 0.001295983 0.000677137 0.000581092 0.001229148 0.000793905 0.002236673 0.001210168 0.001232019 0.001462172 0.000484911 0.002454682 0.000903142 0.001831106 0.001057897 0.001560622 0.001730351 0.001683872 0.000657464 0.001283938 0.001360184 0.001113167 0.001077947 0.000923761 0.001553744 0.002094887 0.003202538 0.001780038 0.001885352 0.002077546 0.00217213 0.002237069 0.001545554 0.002377041 0.002203152 0.002289986 0.001481993 0.001920718 0.001596547 0.001490824 0.001867925 0.001254452 0.001946451 0.002144732 0.00302632 0.002050957 0.001998346 0.0024483 0.002192157 0.001886737 0.003074205 0.002182052 0.001701929 0.001954448 0.002622988 0.002505358 0.001284534 0.001616154 0.001709237 0.001813852 0.0016106 0.001682074 0.002269778 0.002098051 0.001353438 0.001912573 0.00222648 0.002094336 0.002176462 0.00212942 0.001488414 0.001684741 0.00225072 0.001663489 0.002730612 0.002766487 0.002724682 0.002269661 0.002311085 0.001714728 0.002053273 0.002893979 0.002271563 0.001584888 0.001685668 0.002428168 0.001828071 0.002292652 0.002804043 0.001696335 0.001560606 0.001911635 0.002217516 0.001845449 0.002373862 0.002382603 0.00171286 0.002371682 0.001869608 0.002233898 0.002668936 0.002615713 0.001506193 0.001830569 0.001570871 0.00121127 0.00237353 0.001892153 0.001880016 0.002507698 0.002124507 0.002075198 0.001418417 0.002642675 0.001652683 0.001968073 0.001690382 0.002148665 0.001867674 0.002017989 0.002282264 0.002482518 0.001982367 0.001173234 0.001365436 0.002144197 0.001590055 0.001794494 0.001270093 0.001990197 0.001689361 0.002285179 0.002469126 0.001786737 0.001611165 0.001742984 0.00186859 0.002342833 0.001916159 0.001526577 0.001981449 0.001310994 0.002095328 0.002421824 0.002302267 0.002231172 0.002770671 0.002068334 0.002287693 0.002121287 0.002328166 0.002261386 0.001707928 0.001777044 0.003010589 0.002471671 0.001843085 0.002357032 0.001358635 0.001745982 0.001380097 0.001891426 0.001566524 0.001526109 0.001613656 0.001271366 0.001970285 0.00131352 0.002340576 0.001696538 0.001715008 0.001782299 0.001985878 0.001408829 0.002414669 0.001948452 0.002357283 0.002016549 0.001454505 0.001665054 0.000965608 0.001512767 0.001524178 0.001647368 0.001797115 0.001571769 0.002007964 0.001749013 0.001564191 0.001009877 0.002036435 0.001626222 0.002136581 0.002439887 0.001646494 0.001669928 0.002766558 0.002277637 0.00249052 0.002522003 0.001679752 0.001582753 0.003731787 0.001769111 0.001648933 0.001384227 0.001959755
ldie01 0.00246958 0.001652432 0.001548376 0.000987514 0.000921371 0.001327592 0.001051368 0.000623211 0.001480954 0.001515025 0.002010587 0.001089732 0.001050536 0.002676229 0.001220701 0.000881722 0.00054536 0.001102982 0.001677775 0.001883973 0.001143738 0.002188212 0.001011003 0.001979939 0.001408914 0 0.001386609 0.002389152 0.000925903 0.000669635 0.001127116 0.001864992 0.001640988 0.001487691 0.00112904 0.000672913 0.00121566 0.001272435 0.001737535 0.00122206 0.000896298 0.000737342 0.001805096 0.001529285 0.000977696 0.002366572 0.002793482 0.001466894 0.001156505 0.001304163 0.00097103 0.001588347 0.000542072 0.000708682 0.000562493 0.001018546 0.000892009 0.00151716 0.000922488 0.001116918 0.001015756 0.00089688 0.001126843 0.001006105 0.000937874 0.00146294 0.00130493 0.001225849 0.000945789 0.001304021 0.001575366 0.000909601 0.000910822 0.001542388 0.000927093 0.000789819 0.002090787 0.001219275 0.00150941 0.002028817 0.002187311 0.000552031 0.001541281 0.001272299 0.001120087 0.003075504 0.001156079 0.001085189 0.001709752 0.001060152 0.002856113 0.001025975 0.001179407 0.000900645 0.000819352 0.000704081 0.001127526 0.001001831 0.001585774 0.001226046 0.001966901 0.00117124 0.000987476 0.00157973 0.001907545 0.003887592 0.001022539 0.002113138 0.002042521 0.001800524 0.001578346 0.001316194 0.002128985 0.00272211 0.002922827 0.001990535 0.001604908 0.002438865 0.002421436 0.002087789 0.002186984 0.001261457 0.002253384 0.003039747 0.001630643 0.00184604 0.00224927 0.001403671 0.001843787 0.00366686 0.001209223 0.000992305 0.001831375 0.001991645 0.002735083 0.001299323 0.001635242 0.001495325 0.002069089 0.001744501 0.001738163 0.002058308 0.002384349 0.001764006 0.001503353 0.00274517 0.002034766 0.002663754 0.001422104 0.001910042 0.001722354 0.001879356 0.001746886 0.003253743 0.002845302 0.002925249 0.002544837 0.002996675 0.002102116 0.002109538 0.002159091 0.001691098 0.001890962 0.001621764 0.001745557 0.001576961 0.002050483 0.002365587 0.001721432 0.001363884 0.001820718 0.002470266 0.002172975 0.002895796 0.002552728 0.001977611 0.002530219 0.001901663 0.002289543 0.002816908 0.003066062 0.001809871 0.002255145 0.002074317 0.001874178 0.001894223 0.00242433 0.00307412 0.002713712 0.002307842 0.001738424 0.001398674 0.001812907 0.002038465 0.002751956 0.002080992 0.00133324 0.001877602 0.001721887 0.002061212 0.002934298 0.001984629 0.001034697 0.001500362 0.002698473 0.001437542 0.001433854 0.000661026 0.00209867 0.001329604 0.002750504 0.001655618 0.002152065 0.001306969 0.001767877 0.002212484 0.001730835 0.001224733 0.001892123 0.001695308 0.001343427 0.002179078 0.002915926 0.002556859 0.001998089 0.003559016 0.002522407 0.002776546 0.002386055 0.002245488 0.002681888 0.001121363 0.002465283 0.002449945 0.003188552 0.002349002 0.002396645 0.001475827 0.001781313 0.001482972 0.002733334 0.001336324 0.001254774 0.002701241 0.001605935 0.002541419 0.002261995 0.002746199 0.001369448 0.001516286 0.002485415 0.002413674 0.00222123 0.002680488 0.001249658 0.001526441 0.001745577 0.001947635 0.002417137 0.001314759 0.001575574 0.001497114 0.002251967 0.002008516 0.001796167 0.00250797 0.001667732 0.001953429 0.001372118 0.001802976 0.001972741 0.002385769 0.00287393 0.001470154 0.002601267 0.003566587 0.002970377 0.003409664 0.003073756 0.002306249 0.001899443 0.003302978 0.001311658 0.001251038 0.001663108 0.001613994
ldon01 0.002395306 0.001426366 0.001121021 0.00109509 0.001449649 0.001281358 0.001701091 0.001397808 0.001914044 0.001515097 0.002403133 0.002242763 0.002592525 0.003280625 0.002147471 0.002094682 0.001166122 0.001348532 0.001815661 0.001238192 0.001729051 0.001462413 0.000802402 0.002656906 0.002418308 0.001386609 0 0.001849886 0.001681329 0.002271526 0.00171449 0.001983169 0.002113469 0.002424461 0.00160832 0.001235986 0.00183035 0.00100149 0.002200915 0.002023039 0.000894567 0.001576089 0.001806799 0.001797469 0.001596889 0.002476947 0.003150159 0.002058507 0.001401911 0.001774809 0.001638752 0.002168043 0.001329223 0.001804635 0.001183713 0.000559415 0.001249138 0.001025045 0.0007273 0.001612825 0.001995986 0.001880244 0.001705445 0.00194068 0.001632041 0.00171798 0.001186551 0.001916922 0.001223001 0.001196743 0.001076986 0.001707836 0.001475788 0.001684095 0.00087113 0.000997766 0.002255852 0.001162158 0.002461864 0.002253918 0.002986204 0.001227988 0.001957823 0.001424052 0.001526885 0.002410905 0.001272303 0.001534897 0.002392624 0.001637675 0.002325867 0.001503607 0.00121381 0.001704684 0.001841591 0.001497521 0.001576007 0.001491522 0.001643953 0.002110145 0.001924082 0.000928401 0.001480678 0.001621961 0.00182693 0.003583366 0.001747157 0.002446642 0.001810407 0.001538445 0.00228164 0.001527297 0.002138268 0.003488102 0.003942074 0.003200328 0.002920275 0.003527762 0.003641961 0.002819787 0.003409617 0.002203709 0.003813954 0.003896857 0.002735559 0.002948543 0.003620989 0.002277538 0.003178949 0.004135741 0.001674167 0.001421002 0.002045906 0.001608899 0.002958523 0.002718202 0.002130533 0.002195767 0.002890471 0.002275894 0.002092747 0.002388939 0.002955875 0.001650333 0.001545867 0.003654199 0.002155341 0.003403032 0.002221443 0.002960336 0.002349656 0.002067044 0.002358113 0.00326438 0.003258906 0.003499148 0.001962779 0.003180475 0.003976442 0.001962786 0.002753836 0.002039117 0.002480757 0.002656936 0.002682453 0.002188496 0.002303634 0.002708237 0.002207151 0.001850155 0.002767941 0.002472113 0.002196854 0.002801638 0.002715154 0.001866576 0.003367324 0.002143845 0.001966162 0.003149829 0.003292582 0.001992134 0.002577941 0.003010567 0.003024917 0.00221083 0.003397755 0.003831106 0.003095867 0.003035662 0.002103168 0.001736338 0.002472354 0.002807874 0.002917637 0.003269338 0.001856389 0.002077277 0.002404581 0.002304496 0.003050279 0.002267667 0.002242483 0.002485353 0.002864541 0.001883387 0.002011176 0.001597456 0.002977129 0.001934935 0.003598256 0.002680123 0.00266964 0.003025028 0.002898416 0.003068773 0.002070001 0.001768594 0.002269286 0.002434164 0.001936165 0.003095817 0.002379701 0.002529472 0.002988461 0.003169782 0.003134726 0.003201012 0.002444156 0.002555716 0.00290998 0.002376495 0.002980976 0.001963591 0.00377107 0.003492507 0.002710846 0.002331131 0.001408687 0.002351605 0.003119841 0.001800446 0.001824686 0.003763281 0.002147769 0.00251866 0.00311145 0.002493228 0.001991171 0.002401843 0.002866709 0.002951196 0.002622356 0.003108745 0.002015924 0.00135448 0.002051921 0.00204909 0.003492916 0.001898722 0.002263787 0.001589063 0.002860853 0.002207887 0.002629572 0.003320744 0.001960993 0.002091694 0.002152397 0.002623795 0.003013569 0.002637977 0.002865604 0.002395548 0.003405875 0.003664404 0.00322588 0.0035327 0.003275991 0.002762838 0.002779749 0.002365964 0.002145745 0.001714508 0.0024118 0.001684879
ldop01 0.001033663 0.001499712 0.001551381 0.002364204 0.001194412 0.002052045 0.001291955 0.002173141 0.001561805 0.001005186 0.001171378 0.001979535 0.002830924 0.002415225 0.001326325 0.001483494 0.001719729 0.001198754 0.001889897 0.001389619 0.001513217 0.001260133 0.001818301 0.001365369 0.001900783 0.002389152 0.001849886 0 0.001936893 0.002421357 0.001208839 0.001212469 0.002767571 0.002223746 0.001866884 0.001417319 0.002414041 0.001077252 0.003538717 0.00188176 0.00119471 0.002481808 0.000955366 0.001075727 0.001312687 0.001210656 0.001233559 0.002055291 0.001932891 0.002176104 0.002398249 0.001369244 0.001376793 0.001395474 0.001605861 0.001769408 0.001441609 0.001879549 0.001856131 0.001212579 0.003117332 0.001545738 0.001532287 0.001517856 0.001575794 0.001012117 0.001480978 0.001266424 0.001073689 0.00120862 0.001190329 0.001732371 0.00153983 0.001148222 0.001507177 0.001485348 0.000834664 0.001389095 0.001442107 0.000946633 0.002097195 0.00143982 0.001297937 0.001785572 0.001523837 0.001186249 0.001506943 0.001577705 0.002249872 0.001245884 0.000772751 0.001172788 0.001866121 0.002281105 0.00237186 0.002537204 0.001645386 0.001652152 0.001002445 0.002007141 0.00106267 0.00117745 0.001310151 0.001420035 0.001295107 0.002538399 0.003013661 0.002168459 0.001843526 0.002134776 0.003983083 0.001848735 0.002566052 0.003207565 0.003771969 0.002547676 0.002741731 0.002601186 0.00292191 0.002912139 0.002444051 0.002281309 0.003404608 0.00411369 0.002751731 0.003159055 0.003698861 0.002205209 0.003505773 0.003841337 0.00249925 0.001969851 0.00156508 0.001996358 0.002349107 0.00224729 0.002034473 0.00221297 0.002449773 0.001911049 0.001902831 0.002744298 0.002542753 0.001067142 0.001606792 0.002911526 0.002467659 0.002724601 0.003249312 0.002770967 0.002204102 0.001884055 0.002100506 0.002648419 0.00296824 0.002627145 0.001872627 0.002423572 0.003482975 0.001686924 0.003096326 0.002507311 0.002127904 0.002575629 0.00294241 0.002867966 0.002724242 0.002554381 0.002613892 0.002586381 0.003238322 0.001911985 0.002008246 0.002004571 0.002788005 0.002516769 0.003303892 0.002370911 0.001328689 0.002816078 0.002933602 0.00114868 0.001961128 0.002649647 0.002342337 0.002448494 0.002802289 0.002700936 0.002774917 0.003160987 0.002315242 0.001975772 0.003502612 0.00293033 0.003044633 0.003094489 0.002199242 0.002789893 0.002289301 0.002148599 0.002536201 0.001924046 0.002356145 0.002071546 0.002681536 0.001955903 0.002002532 0.002031054 0.002480492 0.001546281 0.0033049 0.003075577 0.001810766 0.002150196 0.002663717 0.001913035 0.001701572 0.002891355 0.002370829 0.002532551 0.002003199 0.002764475 0.001217326 0.001652504 0.001701625 0.00126576 0.002120095 0.00184103 0.00170689 0.001196426 0.001765178 0.002577513 0.002200637 0.001974462 0.001807428 0.00225446 0.002166735 0.001628964 0.001332025 0.002503361 0.001887346 0.001831999 0.001266922 0.002162344 0.001055488 0.001454712 0.001932564 0.002177937 0.001553589 0.002049862 0.001656364 0.001863329 0.001922123 0.002207614 0.001721238 0.001140605 0.002286511 0.001219962 0.001946027 0.00121466 0.001591276 0.001661562 0.001386392 0.001193485 0.00222706 0.001844843 0.001522273 0.002061971 0.001228691 0.001949049 0.002516957 0.00177653 0.001904841 0.003339734 0.002652763 0.002096331 0.002130241 0.001402175 0.001844789 0.001459901 0.002401716 0.002104428 0.001909169 0.001843041 0.001585222 0.001181113
ldor01 0.001392742 0.001551506 0.001308841 0.001014217 0.000862724 0.000741506 0.000928262 0.000515915 0.000837201 0.000947668 0.001367509 0.000844965 0.001385219 0.001516732 0.000940975 0.000862671 0.000522685 0.000561965 0.001391006 0.002037064 0.000791196 0.002074485 0.000745768 0.001396983 0.000873824 0.000925903 0.001681329 0.001936893 0 0.001048462 0.001194471 0.001099802 0.002118849 0.0011575 0.001274429 0.000621071 0.00101209 0.001042865 0.002068458 0.000794557 0.001107517 0.001065573 0.001245112 0.001177555 0.000597468 0.002044509 0.002424593 0.001432501 0.000896376 0.001055576 0.000812316 0.001312704 0.000673906 0.000493602 0.000949642 0.001359908 0.000604717 0.001633336 0.001108531 0.000919266 0.002123823 0.001123152 0.001497386 0.000637425 0.000622911 0.001146446 0.000714758 0.000915751 0.000877495 0.001637715 0.0012683 0.001359175 0.001056676 0.001037067 0.001422726 0.001423125 0.001640289 0.001132319 0.000848694 0.001345923 0.00184768 0.00070224 0.000922948 0.001380149 0.000915064 0.002279896 0.000730555 0.000615465 0.001006257 0.000762206 0.002493308 0.000993033 0.001189262 0.000758369 0.000884493 0.000720399 0.000779057 0.000482024 0.00082401 0.001172727 0.00113803 0.000876143 0.000746144 0.001109813 0.00193724 0.004157035 0.001590851 0.002168842 0.002226248 0.001488551 0.001935508 0.001272834 0.002426869 0.002596875 0.002254845 0.001620045 0.001785504 0.002052662 0.001982023 0.001669767 0.001721068 0.001827098 0.002185349 0.003040035 0.001551278 0.001782939 0.002241601 0.001402788 0.001739321 0.003073783 0.001862973 0.000983705 0.001534589 0.002136557 0.001967257 0.001110024 0.001313748 0.001863499 0.002246066 0.001594343 0.001598351 0.002130895 0.00216403 0.00143525 0.001215377 0.002461026 0.001680609 0.001694739 0.001823327 0.001878414 0.00148616 0.002079671 0.001232395 0.00297533 0.002688202 0.002545378 0.002475947 0.002635463 0.001440646 0.001372077 0.001930721 0.001118086 0.001717673 0.001697223 0.002040226 0.001305964 0.002142716 0.002280244 0.001462065 0.001575601 0.001376733 0.002282585 0.001554185 0.002694478 0.00185859 0.002029618 0.002237729 0.002173482 0.002318656 0.002607682 0.002579406 0.001053327 0.001369263 0.001744795 0.001459095 0.001564972 0.002761475 0.002276265 0.00253473 0.001864662 0.002219561 0.001262843 0.002129449 0.001765171 0.002291167 0.002154246 0.001716353 0.001524441 0.001680705 0.001751184 0.002632931 0.001650694 0.001636993 0.001662441 0.00191634 0.001403429 0.001912021 0.001013424 0.001602778 0.001586003 0.002044695 0.002039881 0.001810312 0.001263067 0.001505653 0.002171941 0.001886753 0.001723614 0.001704241 0.002237838 0.0013574 0.002407858 0.003072776 0.002458898 0.002038407 0.003595717 0.002475777 0.002299604 0.001812144 0.002122159 0.002535261 0.001528989 0.002100047 0.002215211 0.00295559 0.002220385 0.002652987 0.0011145 0.00179696 0.001277824 0.001965944 0.001514959 0.001579147 0.00200875 0.001245945 0.002347244 0.001859863 0.002024564 0.001765599 0.001833866 0.002062711 0.002609065 0.001713194 0.002592912 0.001842603 0.001913486 0.001896218 0.001793903 0.002376739 0.001099487 0.001380099 0.001257983 0.002191132 0.001683256 0.001623017 0.002458766 0.002010488 0.001949109 0.001424745 0.001931291 0.001943408 0.002253756 0.002804551 0.001984965 0.00218481 0.003327856 0.002684848 0.002786115 0.00301734 0.001926882 0.002482844 0.003820119 0.002053206 0.001150879 0.001114471 0.001796821
ldor02 0.002410288 0.002461561 0.001415682 0.001202064 0.001162443 0.001319018 0.000722031 0.000820958 0.001257925 0.001253124 0.002026598 0.00103703 0.001051617 0.001765362 0.00108723 0.00088667 0.001006405 0.000992666 0.0020003 0.002068537 0.001498058 0.002524198 0.001515569 0.001997043 0.001261162 0.000669635 0.002271526 0.002421357 0.001048462 0 0.001116589 0.001458117 0.002092385 0.001562443 0.000953065 0.000769446 0.001437516 0.001573723 0.001575843 0.001257003 0.00189501 0.001107165 0.001530507 0.00163333 0.000761839 0.002352447 0.00286765 0.001556135 0.001618579 0.00086255 0.00136888 0.001553645 0.000526339 0.000713582 0.000930162 0.001915531 0.001157413 0.00164279 0.001706134 0.00140033 0.002125761 0.001250327 0.001609505 0.000959364 0.000947206 0.001398716 0.001283722 0.000881444 0.001154126 0.001756242 0.002063661 0.001091511 0.000727771 0.001722057 0.001358542 0.001287763 0.002138449 0.002064113 0.001148211 0.001781809 0.002203755 0.001088286 0.001358702 0.001418122 0.001438618 0.0029761 0.001006765 0.001299017 0.001250165 0.001379956 0.002711773 0.001240013 0.001445862 0.0006486 0.001105371 0.001310949 0.001488536 0.001214711 0.001584868 0.000674198 0.001931197 0.001058226 0.001484889 0.001669926 0.002589894 0.004191154 0.001848582 0.001869712 0.002326749 0.002455793 0.002263169 0.001717241 0.002682615 0.002928518 0.002214034 0.001820285 0.001711676 0.002333989 0.00252059 0.002219776 0.001933953 0.001837541 0.002178906 0.003392087 0.00237145 0.002050006 0.002207758 0.001692902 0.002083584 0.003302256 0.001896277 0.001366548 0.002057242 0.002510049 0.003344969 0.001403213 0.001862124 0.002237051 0.002540898 0.001690747 0.001826136 0.001995885 0.002560951 0.002293243 0.001328178 0.002888208 0.002126459 0.002494251 0.001823209 0.001990864 0.002319406 0.002369305 0.001853577 0.00340573 0.003065746 0.002721553 0.00289976 0.003012789 0.00169189 0.002237839 0.001971209 0.002119462 0.001918934 0.001827677 0.002382984 0.002101326 0.00272416 0.002349625 0.002276677 0.001592777 0.002018462 0.002727271 0.002654554 0.002703335 0.002552204 0.002533969 0.002793713 0.002272496 0.003033599 0.003079587 0.003080123 0.001868601 0.002420814 0.002266005 0.001897243 0.001848738 0.002116336 0.002926412 0.002675197 0.002510568 0.002181039 0.001549773 0.002548038 0.002180661 0.003131849 0.002168575 0.001695585 0.002193353 0.001847091 0.002185925 0.002871619 0.002012756 0.001898594 0.001333104 0.002507805 0.001541247 0.001769049 0.001158796 0.002080388 0.001675301 0.002208401 0.00200577 0.002020834 0.001367831 0.002100229 0.002172463 0.001875423 0.002370159 0.002244196 0.002744084 0.001598064 0.002581439 0.003588486 0.003538599 0.002055795 0.003912078 0.003000934 0.002643728 0.002525111 0.002441101 0.002410068 0.001825437 0.002317664 0.002813354 0.003027628 0.002407584 0.002828528 0.001951847 0.002351805 0.001545948 0.002397214 0.0018752 0.00163291 0.002277788 0.001772771 0.002600891 0.002129056 0.002811608 0.002113298 0.001942223 0.002280178 0.002139499 0.002339717 0.002386305 0.002194892 0.002012493 0.001986056 0.002067122 0.002238502 0.001446588 0.001853602 0.001894134 0.00249513 0.001882335 0.001920119 0.003163631 0.002419898 0.002300274 0.001412025 0.002303312 0.002327327 0.002988029 0.003907051 0.00269711 0.002412383 0.003653191 0.002770741 0.003421901 0.003581743 0.002347047 0.002333173 0.004491432 0.001761108 0.001515374 0.001326357 0.00219719
lhai02 0.001308718 0.001548588 0.001363366 0.001587713 0.000744367 0.001385347 0.00084453 0.000922421 0.000934044 0.001164961 0.000904552 0.00049799 0.002009726 0.001878147 0.000627812 0.000843577 0.001075217 0.000685742 0.001831901 0.001394704 0.000928368 0.001699513 0.00111167 0.0013032 0.001095454 0.001127116 0.00171449 0.001208839 0.001194471 0.001116589 0 0.001130165 0.001415521 0.001693969 0.000902956 0.000837039 0.001382166 0.001275837 0.003070728 0.000691604 0.001114053 0.00184907 0.001132343 0.000945336 0.000919275 0.001388861 0.001241881 0.001592714 0.001234497 0.001002612 0.001248746 0.001634011 0.000688672 0.000731561 0.000854014 0.001594311 0.001131745 0.001570111 0.001774544 0.000753483 0.001565629 0.000826878 0.000540776 0.000461838 0.000779941 0.00063602 0.001056876 0.000819787 0.000411429 0.000613531 0.001313169 0.00086457 0.000903992 0.000990285 0.000859841 0.000824759 0.001391281 0.000988 0.000687923 0.000831179 0.001906635 0.000728131 0.000841745 0.001147582 0.001311657 0.001888723 0.001100225 0.000579553 0.001720701 0.000745357 0.001285059 0.000867102 0.001756032 0.001260177 0.001369238 0.001499693 0.001283819 0.000849313 0.001050356 0.000956553 0.000769874 0.000851555 0.000829004 0.001591728 0.001791508 0.003492825 0.001787897 0.001782016 0.001982027 0.002160994 0.00250369 0.001646013 0.002274623 0.002833451 0.00297776 0.002124672 0.001992776 0.002016347 0.002340987 0.002277115 0.001772951 0.001786514 0.002619316 0.003785915 0.002313332 0.002407766 0.003002308 0.001823224 0.002771005 0.003749955 0.001878486 0.001533535 0.00127641 0.001881716 0.002964084 0.001468481 0.001460183 0.001632043 0.001737701 0.001533628 0.001598267 0.002103507 0.002010651 0.00140166 0.001245192 0.002979114 0.002221421 0.002383206 0.002600835 0.002169701 0.001657718 0.001939964 0.002009303 0.002701818 0.00283072 0.002356905 0.001929594 0.002924465 0.002351164 0.001950309 0.002693625 0.001653299 0.001645474 0.001949874 0.001855348 0.002268222 0.002592005 0.002366474 0.001891217 0.001962881 0.002253736 0.001909316 0.002057356 0.001738592 0.002507322 0.001870492 0.00303353 0.001975278 0.001778818 0.002746514 0.003156694 0.001295164 0.001944827 0.002154643 0.001567275 0.002162305 0.002183024 0.002293247 0.002636896 0.002688798 0.00210355 0.001248318 0.002649776 0.002216221 0.002667368 0.001873168 0.001491917 0.002282896 0.0017539 0.001757565 0.002580141 0.001550075 0.001870856 0.001251386 0.002282207 0.001010861 0.001742398 0.001127214 0.001881194 0.001389972 0.002716946 0.002215463 0.001370543 0.001255098 0.001963957 0.001962183 0.001866519 0.002185692 0.00174517 0.001848452 0.00109762 0.002481667 0.001394093 0.001582767 0.001183387 0.001952937 0.001782566 0.001788487 0.001681008 0.001317752 0.001741328 0.001018361 0.001740001 0.00213238 0.001814316 0.001738528 0.002135797 0.001538533 0.001342929 0.001679465 0.001653112 0.001030942 0.000753767 0.001423365 0.00127183 0.00130032 0.001817929 0.002211519 0.001456053 0.0014432 0.001613043 0.001592699 0.001673278 0.001496985 0.001350779 0.001332639 0.00140536 0.001037879 0.001363349 0.000981813 0.000916516 0.001261004 0.001457199 0.00100893 0.001487692 0.001668356 0.001120227 0.001749984 0.00063273 0.001551417 0.001717234 0.001772786 0.0023212 0.001938852 0.0017888 0.001967103 0.002134689 0.001889892 0.002027041 0.001014567 0.001332152 0.002578303 0.000920483 0.001310205 0.000984254 0.001059032
lhai03 0.001163681 0.002158255 0.001153603 0.001669832 0.001041704 0.00132105 0.001004374 0.001650537 0.001447033 0.001016206 0.001180745 0.001298744 0.00259927 0.000939656 0.00100488 0.001531791 0.001399886 0.000956696 0.001678541 0.001716621 0.001806206 0.002073544 0.001518135 0.00180763 0.001598296 0.001864992 0.001983169 0.001212469 0.001099802 0.001458117 0.001130165 0 0.002607813 0.001784258 0.000867009 0.001133478 0.001248119 0.001376358 0.002749496 0.001757111 0.001825067 0.001986659 0.001181602 0.001443464 0.00086706 0.002067093 0.002385034 0.00208063 0.00135188 0.001349124 0.001978091 0.001518873 0.001168599 0.001156026 0.001688247 0.001762375 0.001209734 0.001437183 0.001670331 0.001499266 0.002609752 0.001751938 0.001838591 0.001282503 0.001162653 0.000929817 0.000960731 0.000730628 0.000863558 0.001767617 0.001523956 0.001616171 0.001402481 0.001535952 0.001809606 0.001917371 0.001393997 0.001702293 0.001167503 0.001069331 0.002083143 0.001432964 0.001078848 0.001444609 0.001531403 0.001601458 0.000580255 0.001429577 0.001610982 0.001316919 0.001532628 0.001114859 0.001749156 0.001451825 0.001815673 0.002118935 0.001032636 0.001235798 0.000512805 0.001310813 0.000974858 0.000916723 0.001368269 0.000828239 0.001979624 0.003297635 0.002689259 0.001809142 0.001896293 0.002397445 0.003299828 0.001528231 0.002930013 0.002480872 0.002579243 0.001509163 0.002250855 0.002204414 0.002461412 0.002348412 0.002010415 0.002551177 0.002834596 0.003461294 0.00237255 0.002198472 0.002742094 0.001855615 0.002622214 0.003116076 0.002385061 0.001397813 0.001412128 0.001912651 0.002213871 0.001721641 0.001399643 0.002194099 0.002612495 0.001852082 0.00175733 0.002617775 0.002438244 0.001585972 0.001098715 0.002370531 0.002022638 0.001607553 0.002517574 0.002357595 0.001974568 0.00227059 0.00181727 0.002643029 0.002751634 0.002103912 0.002224402 0.002040091 0.001944561 0.001426468 0.002043218 0.001473883 0.00204087 0.002219708 0.002462025 0.002438928 0.002595043 0.002232925 0.002148965 0.00216758 0.002299983 0.002465552 0.00191186 0.002195275 0.002056756 0.002678062 0.002717356 0.00204541 0.001857303 0.002657478 0.002348245 0.001188207 0.001599844 0.001905822 0.001657979 0.001695462 0.00217722 0.002104437 0.002082244 0.002372638 0.002586996 0.001530749 0.003049412 0.0021825 0.003098174 0.002831151 0.002032846 0.001779894 0.001911772 0.001583014 0.002038618 0.001653418 0.002456229 0.001836023 0.001854599 0.001830653 0.002025357 0.001754943 0.002121077 0.001951302 0.002068757 0.002697551 0.001391514 0.00182384 0.00211079 0.001986916 0.001556848 0.00263193 0.001810471 0.00268233 0.001628738 0.00287806 0.00250546 0.002064764 0.00176496 0.002879509 0.002288906 0.001997236 0.001682924 0.001358026 0.002025409 0.002211603 0.001921763 0.001917366 0.002414464 0.002191211 0.002519118 0.001988781 0.001491392 0.002059923 0.001796905 0.002140749 0.001761349 0.001828982 0.001228666 0.00184986 0.001790432 0.002103331 0.002262901 0.002197226 0.001790128 0.002124135 0.001531317 0.002172283 0.002140314 0.001523515 0.001925339 0.001767591 0.002642061 0.001214532 0.001317346 0.001718167 0.001944138 0.001370792 0.001770042 0.002454781 0.002006502 0.002371006 0.001477787 0.002172902 0.002639684 0.001893094 0.002788937 0.003281959 0.002440405 0.002675238 0.00199276 0.001960093 0.002211924 0.001863694 0.002650718 0.003279326 0.002016797 0.001504849 0.001122379 0.001842093
lhai04 0.003231153 0.002804485 0.002069408 0.002988021 0.00236135 0.002845009 0.002392768 0.002039685 0.002386513 0.003023264 0.002436733 0.001796193 0.00405248 0.004354919 0.000944024 0.001942394 0.002019135 0.001780026 0.003377344 0.003091134 0.002325071 0.001368773 0.001989181 0.003039481 0.002511851 0.001640988 0.002113469 0.002767571 0.002118849 0.002092385 0.001415521 0.002607813 0 0.003470683 0.002653151 0.002226683 0.003262977 0.002999319 0.004258808 0.002289879 0.001726944 0.00242652 0.00317571 0.001223438 0.002502805 0.002212767 0.0026088 0.00384096 0.002796213 0.00276477 0.002937027 0.004226435 0.001799928 0.001995747 0.001823747 0.00198365 0.002701511 0.00208109 0.002524451 0.002458464 0.002083924 0.000796291 0.000960988 0.001408157 0.002231233 0.002483061 0.001180749 0.002176069 0.001316816 0.001309263 0.003307679 0.002391664 0.001465076 0.00212797 0.001721673 0.001927634 0.003333148 0.002006741 0.002525163 0.002964758 0.005090045 0.001921123 0.002745848 0.002259324 0.002892895 0.003703587 0.002550608 0.001681899 0.002833952 0.001869097 0.003561181 0.002407852 0.00312241 0.002773679 0.001817129 0.001696025 0.002284044 0.001939423 0.002819903 0.002342413 0.002312379 0.002044947 0.002574711 0.003392519 0.003913775 0.006453918 0.002890547 0.003981205 0.003979727 0.003575859 0.003511233 0.002861712 0.004787159 0.00533147 0.006265553 0.004272115 0.003772868 0.005320733 0.005459248 0.00481572 0.004598219 0.003470141 0.00529879 0.007179223 0.004323032 0.004604314 0.005377154 0.003664617 0.005011969 0.00760302 0.003676327 0.003266968 0.003360504 0.003578892 0.005214086 0.003385956 0.003431869 0.003713204 0.003610077 0.003911963 0.003776815 0.004052681 0.004976369 0.003056891 0.002868858 0.005631002 0.004382824 0.00498656 0.004059819 0.00454623 0.003800161 0.004349101 0.0040306 0.006356274 0.006040851 0.005368023 0.003862151 0.00588012 0.004354369 0.004161142 0.00483138 0.003035701 0.003860692 0.004123024 0.003565916 0.004168195 0.004555646 0.004953763 0.004023475 0.00321249 0.004073947 0.004148885 0.004439707 0.004290851 0.004664036 0.003602579 0.005761465 0.003804502 0.003680099 0.005934224 0.006143048 0.003364185 0.00455837 0.004939338 0.004310656 0.004267198 0.004748528 0.005758438 0.005153418 0.005389854 0.003633402 0.002612235 0.004299334 0.00411817 0.005056534 0.00398172 0.002369142 0.00403419 0.003878515 0.004336759 0.005283221 0.004007764 0.002966319 0.003141847 0.00499431 0.002169197 0.003824397 0.002737275 0.004672818 0.002633679 0.005249078 0.004054298 0.003740488 0.002306135 0.00443784 0.004395792 0.003485023 0.00360805 0.003844527 0.003524823 0.002821993 0.005082815 0.003387057 0.003184345 0.003162539 0.004452448 0.004047253 0.004231823 0.00421944 0.003213507 0.004230013 0.002549265 0.004378526 0.004054814 0.003790015 0.004400351 0.004663781 0.003095086 0.003023852 0.003757195 0.004167044 0.002483135 0.002082676 0.003939715 0.003101504 0.003097995 0.004146288 0.004630045 0.003141184 0.003411155 0.004128623 0.004010831 0.00411847 0.003661575 0.002056907 0.002999018 0.002988926 0.002990924 0.003125714 0.002393105 0.002012273 0.002988129 0.003752723 0.003166233 0.003370866 0.003535644 0.002303179 0.003472492 0.002496079 0.003581269 0.004012863 0.003935217 0.004149518 0.002661407 0.004580442 0.005231826 0.003936369 0.004507099 0.004380589 0.003573873 0.003448005 0.003969183 0.002240355 0.003170653 0.002994048 0.002202702
lhei02 0.002283827 0.001481753 0.002007158 0.001154037 0.001624827 0.000917942 0.001107344 0.000921867 0.000920852 0.001253391 0.001764959 0.001889372 0.001678288 0.002118656 0.001865021 0.00121791 0.00088776 0.001389677 0.001369687 0.001597358 0.001998484 0.002751002 0.001161989 0.001328456 0.001736498 0.001487691 0.002424461 0.002223746 0.0011575 0.001562443 0.001693969 0.001784258 0.003470683 0 0.001488283 0.000930969 0.001217294 0.001222899 0.0020999 0.001241075 0.001946231 0.001440482 0.001180156 0.002147358 0.00118377 0.002490271 0.002580437 0.001321481 0.001172545 0.001020204 0.00111445 0.000948379 0.00124401 0.001306945 0.001521702 0.001614124 0.000966466 0.002273221 0.001867952 0.00077826 0.003085032 0.002362264 0.002589025 0.001160202 0.001446911 0.001630616 0.001589593 0.001910038 0.001898606 0.002157268 0.001399808 0.001923568 0.001785588 0.001558993 0.00213932 0.00165741 0.001077279 0.001236261 0.001272291 0.001450311 0.001275445 0.001078918 0.001341575 0.001931102 0.001121216 0.001715616 0.000994592 0.001508959 0.001440609 0.001406511 0.002166558 0.001326326 0.001004599 0.001339423 0.002324761 0.001800558 0.001064255 0.001103003 0.00136786 0.001755083 0.001463656 0.001477822 0.001172387 0.001356237 0.001763964 0.002923962 0.002037011 0.00187105 0.001806055 0.001921699 0.002489107 0.001438762 0.00184551 0.002472008 0.001665632 0.001343772 0.002060726 0.001532994 0.001407424 0.000999591 0.001354833 0.001403314 0.001903395 0.002151744 0.001524332 0.001570482 0.001547902 0.001088014 0.001631753 0.002218348 0.001714604 0.000850408 0.001558779 0.001583299 0.001982735 0.000993776 0.00147498 0.001793733 0.002565108 0.001412891 0.001297462 0.001653737 0.00170153 0.001526627 0.001623236 0.001970883 0.001580289 0.001854587 0.001910624 0.002245864 0.001402494 0.001364952 0.001201633 0.001910283 0.002151867 0.001667726 0.002444561 0.002067176 0.001516482 0.000864391 0.001452303 0.001957554 0.001812862 0.001512222 0.002013298 0.001084643 0.00203622 0.001734028 0.001148477 0.001904888 0.001400485 0.001970041 0.001105053 0.002183077 0.001443053 0.00179224 0.001490399 0.002257966 0.002106063 0.002004264 0.002019888 0.00108034 0.001128526 0.001528668 0.001500154 0.001507364 0.002342097 0.001930082 0.002114781 0.001767655 0.002267963 0.001847516 0.002036604 0.001749197 0.002689479 0.002446759 0.002106292 0.001624912 0.001637787 0.001220664 0.002150003 0.001087869 0.002202665 0.001619088 0.001753489 0.001805073 0.001774876 0.001100788 0.001371532 0.001686452 0.001686866 0.002107107 0.001589009 0.001684697 0.001411425 0.001534751 0.001557388 0.001757667 0.001751281 0.002420792 0.001702807 0.001952412 0.002755458 0.002601985 0.001897371 0.003010676 0.00215964 0.00161217 0.00103763 0.001485645 0.002168785 0.001893561 0.001387386 0.001650539 0.002430181 0.001802492 0.001996067 0.001111516 0.00176719 0.001418311 0.00142621 0.001954511 0.001988656 0.002297689 0.001257151 0.002516789 0.001735733 0.001308454 0.001551474 0.00142646 0.001650352 0.002112528 0.001311581 0.001894878 0.002002742 0.001703049 0.001587331 0.001790789 0.002768166 0.001558711 0.001768135 0.001139652 0.001603803 0.001532198 0.001190293 0.002036967 0.002235538 0.001884116 0.001234604 0.001657535 0.001622022 0.001826701 0.002230207 0.002657045 0.001925838 0.002323172 0.002574281 0.002215674 0.002732657 0.001936487 0.002546288 0.003613506 0.002452321 0.000975819 0.00094205 0.001864115
lhei03 0.001737311 0.00212277 0.001143197 0.000946966 0.000925457 0.001172777 0.001129761 0.001115361 0.001552895 0.001113385 0.001286274 0.001132632 0.001668251 0.001216881 0.001380268 0.001296832 0.001012156 0.001022038 0.001428323 0.001139787 0.001662976 0.002761447 0.001180745 0.002186157 0.001733491 0.00112904 0.00160832 0.001866884 0.001274429 0.000953065 0.000902956 0.000867009 0.002653151 0.001488283 0 0.000760977 0.00070374 0.001018352 0.001840353 0.001520492 0.001807257 0.001893792 0.001345644 0.002062707 0.000975605 0.002572469 0.002889085 0.00124783 0.000893785 0.000711788 0.001126657 0.001317987 0.000887004 0.001155932 0.000975933 0.001479387 0.000975619 0.001177395 0.001530017 0.001205501 0.002005927 0.001919914 0.001524903 0.001197707 0.000960725 0.000923756 0.001272874 0.001137012 0.00095543 0.001843915 0.001223791 0.000943824 0.001296818 0.001816633 0.001017651 0.001026772 0.00176688 0.001354957 0.001428137 0.001358167 0.001798461 0.001008775 0.001036541 0.001143309 0.000951985 0.002539808 0.000578319 0.001302579 0.002216456 0.001228869 0.001977529 0.000859634 0.00169356 0.00067146 0.001462316 0.001930048 0.001349276 0.001220744 0.001024137 0.000882793 0.001363905 0.000772798 0.000887392 0.000778094 0.00194311 0.002754134 0.001434403 0.001525218 0.001298117 0.001798751 0.002122158 0.001267468 0.001801051 0.002090923 0.001655298 0.001472085 0.001728201 0.001627537 0.002001898 0.00154392 0.001538692 0.001687537 0.001783603 0.00221626 0.001666307 0.001476544 0.002012694 0.001315347 0.001744254 0.002096914 0.001342257 0.000907318 0.001285259 0.001510165 0.002463605 0.001169763 0.001177218 0.001381017 0.001959937 0.001111452 0.001142515 0.001843634 0.0014948 0.001746376 0.000734718 0.002077607 0.00116223 0.001499281 0.001384665 0.001342516 0.001393525 0.001558986 0.001404704 0.001975982 0.0019451 0.001606365 0.001654364 0.001983264 0.001647634 0.001321892 0.001343726 0.001625775 0.001396618 0.001316651 0.001891656 0.001565294 0.001644466 0.001362258 0.00126153 0.001261586 0.001599442 0.002166388 0.001517959 0.001688274 0.001641584 0.00167987 0.001973616 0.001383312 0.001921357 0.001966847 0.001898588 0.00117599 0.001430293 0.001327724 0.001205607 0.000869752 0.001576869 0.001790765 0.001398734 0.00146972 0.00157202 0.001004805 0.001631733 0.00149375 0.001893323 0.001543005 0.001337571 0.001314957 0.001182371 0.001234334 0.001646297 0.001318469 0.00177642 0.001035091 0.001272157 0.001259698 0.001175322 0.001147786 0.001410739 0.001396438 0.001567866 0.001655136 0.001031725 0.001531535 0.001552849 0.001844066 0.001336053 0.001684913 0.001208543 0.001843741 0.001019295 0.001929614 0.002387652 0.002379109 0.001690909 0.002909652 0.002307183 0.0023046 0.001920982 0.001933818 0.001764154 0.001463581 0.001762562 0.00172138 0.002758487 0.001824163 0.002099265 0.002089092 0.001407777 0.001531689 0.002097284 0.00191066 0.001664947 0.001897213 0.001573294 0.001899032 0.001899381 0.001893567 0.002035654 0.001854807 0.001738596 0.001678935 0.001549887 0.001911839 0.002138045 0.001423316 0.001493941 0.001683742 0.002684051 0.001641429 0.001558923 0.001454302 0.00215374 0.001423847 0.001244681 0.00261186 0.001812805 0.001746438 0.001210329 0.002159709 0.001904988 0.001965724 0.003091953 0.00263462 0.001610256 0.002261463 0.00230317 0.002652341 0.002308091 0.00180266 0.00181097 0.003070507 0.00148731 0.00095864 0.001311295 0.001869386
lkie01 0.001540031 0.000950253 0.000933401 0.000572368 0.000483534 0.00057105 0.000573721 0.000402704 0.000691737 0.000466276 0.001405722 0.001009195 0.000860793 0.001458441 0.001197187 0.000705632 0.000317609 0.000513437 0.001085176 0.001399634 0.00072748 0.001648827 0.000705022 0.001045703 0.001021123 0.000672913 0.001235986 0.001417319 0.000621071 0.000769446 0.000837039 0.001133478 0.002226683 0.000930969 0.000760977 0 0.00070564 0.000696044 0.001576916 0.000895412 0.000806627 0.000701193 0.000995294 0.001318871 0.00033909 0.001697758 0.002365226 0.000910827 0.000992975 0.000828228 0.000672977 0.000854382 0.000430405 0.000529398 0.000581512 0.000979004 0.000352587 0.001336242 0.000773616 0.00054042 0.001666276 0.001276415 0.001398317 0.000795939 0.000532329 0.000752894 0.000831862 0.000867109 0.000702446 0.001192022 0.000628713 0.000897477 0.000986277 0.000928005 0.000738439 0.000673727 0.001458834 0.00112924 0.000805824 0.000988637 0.001356258 0.000474589 0.000707444 0.001348153 0.000715921 0.002016948 0.000596784 0.000779074 0.001134468 0.000599992 0.001955363 0.000526371 0.00081528 0.000652856 0.001368737 0.000895973 0.000584318 0.000654005 0.001036656 0.00111605 0.001255805 0.000513558 0.000530874 0.001050624 0.001499339 0.003005794 0.001391093 0.00155706 0.001430382 0.001375993 0.002058277 0.001068902 0.001474822 0.002276536 0.002084017 0.001596254 0.001712191 0.001677415 0.001726177 0.001686135 0.00155735 0.001267817 0.002084935 0.002516674 0.001463739 0.001619884 0.002218414 0.001278275 0.001724608 0.002490106 0.001242508 0.000590071 0.001100398 0.001601219 0.002018437 0.001137877 0.001013849 0.001234794 0.001942366 0.00132269 0.001261631 0.001768827 0.001741718 0.001096965 0.001176841 0.002019176 0.001301413 0.002155931 0.001415094 0.001748156 0.001312864 0.001494534 0.001164502 0.002074674 0.00215717 0.00220854 0.001970194 0.001931662 0.001887994 0.001293539 0.001464259 0.001345612 0.001473101 0.001561895 0.001655321 0.001138127 0.001535862 0.001908085 0.001366547 0.001287234 0.001369135 0.001618817 0.00129865 0.002194802 0.001869179 0.001479573 0.001855752 0.001581734 0.001799932 0.002066405 0.002258338 0.000980898 0.001436541 0.00142586 0.001387774 0.001307984 0.002018146 0.002173666 0.001960404 0.001738037 0.001673867 0.001234107 0.00179369 0.001688469 0.00234967 0.001981777 0.001697028 0.001458396 0.001425283 0.001511646 0.002278462 0.001374193 0.001119999 0.001371777 0.001913044 0.001426782 0.001385618 0.00060067 0.001501106 0.001304522 0.00200878 0.001982322 0.001594513 0.00149383 0.001588965 0.001498952 0.001503691 0.001364301 0.001600262 0.001791627 0.001175847 0.001907255 0.00232249 0.002244159 0.001851019 0.002675327 0.002303397 0.001903982 0.001463848 0.001698963 0.001843679 0.001488615 0.001635697 0.001897509 0.002595832 0.001846414 0.002072194 0.001101603 0.001386553 0.001141339 0.00172718 0.001298608 0.001317331 0.002000167 0.001029088 0.002113518 0.001653881 0.001856695 0.001358846 0.001552656 0.001678951 0.001815193 0.001495296 0.001997673 0.00168239 0.001235971 0.001359954 0.00151428 0.00203175 0.001055992 0.001574081 0.001042836 0.001738345 0.001242513 0.001554257 0.002302719 0.001756156 0.001448859 0.000992244 0.001635258 0.001638477 0.001894324 0.002278799 0.001929991 0.001837889 0.002469628 0.002670161 0.002250068 0.002725528 0.001533587 0.001780605 0.002994382 0.001545009 0.000789254 0.00112651 0.001615823
lkie02 0.001894073 0.001806837 0.001396048 0.001058182 0.001031202 0.000910596 0.001252309 0.000858091 0.001333536 0.001195248 0.001717914 0.001256726 0.001493112 0.00149747 0.00183778 0.001423971 0.000955493 0.000983265 0.001480414 0.001609323 0.001491156 0.003067965 0.001011419 0.001921771 0.001845112 0.00121566 0.00183035 0.002414041 0.00101209 0.001437516 0.001382166 0.001248119 0.003262977 0.001217294 0.00070374 0.00070564 0 0.001172329 0.001758688 0.001283508 0.001739957 0.001689164 0.001558697 0.002326328 0.001153226 0.002473909 0.003110038 0.001288044 0.001124954 0.000943129 0.00101226 0.001249671 0.001075076 0.001163879 0.001212679 0.001647214 0.000834041 0.001674442 0.001347653 0.001162978 0.001610657 0.002305663 0.002010153 0.001344395 0.000830283 0.001299634 0.001439682 0.001511906 0.001160521 0.002283811 0.001297409 0.001507135 0.001854703 0.001663294 0.001556297 0.001583659 0.00186869 0.001189676 0.00133798 0.001565782 0.001763888 0.001088834 0.001068112 0.001446093 0.001267708 0.002621863 0.000819441 0.001251737 0.002146019 0.001188676 0.002567754 0.000932931 0.001539503 0.000955297 0.001758464 0.001658226 0.00086395 0.000992576 0.001125047 0.001276705 0.001573744 0.001075324 0.000785157 0.001004679 0.00177948 0.003239713 0.001483719 0.001650261 0.001497619 0.001510149 0.00197401 0.001233098 0.001526504 0.001758972 0.001726539 0.001495561 0.001785571 0.001507682 0.001546713 0.001435756 0.001520743 0.001728542 0.001640968 0.002140096 0.001246194 0.00130735 0.001893325 0.001275293 0.001532507 0.002053836 0.001341187 0.000741326 0.001207208 0.001732894 0.001944715 0.001002083 0.00061597 0.001308861 0.002002363 0.001380888 0.001212129 0.00201554 0.001339074 0.001558274 0.001293981 0.001912599 0.001120157 0.001492399 0.001481404 0.00161046 0.001020355 0.001544788 0.001241407 0.001851531 0.001846449 0.001613932 0.001912381 0.001787849 0.001502955 0.001232695 0.001087362 0.00078251 0.001475927 0.001287711 0.001379867 0.001160424 0.001425459 0.001574655 0.001061772 0.001505516 0.001234209 0.001961023 0.001198212 0.002127703 0.001365492 0.001838157 0.001543124 0.001524629 0.002142803 0.001741821 0.001858859 0.001240927 0.000989423 0.001046939 0.001057449 0.000796821 0.002104507 0.001961836 0.001502533 0.00149109 0.001874873 0.001170805 0.001408791 0.001472915 0.002111899 0.001902755 0.001786528 0.001237255 0.001178443 0.001120945 0.001776177 0.001180009 0.001827614 0.001509414 0.001265579 0.00167508 0.001514339 0.000955573 0.001399166 0.00168447 0.001627331 0.001649543 0.00117658 0.00165556 0.001112254 0.001944553 0.001453941 0.001306226 0.001334287 0.001704668 0.001183052 0.001891845 0.002557946 0.001968335 0.001560892 0.003015992 0.001925312 0.001841007 0.00137054 0.001747857 0.001790897 0.001298214 0.001352414 0.001406221 0.002781898 0.001643285 0.001963475 0.001572741 0.001387238 0.001030799 0.001690421 0.001572184 0.001817923 0.001776153 0.001251662 0.002087434 0.001752634 0.001406038 0.001725546 0.001650524 0.001681253 0.001989328 0.001161305 0.001967911 0.001995752 0.001495086 0.001321013 0.001666029 0.002580119 0.001493338 0.001551587 0.001243805 0.002107446 0.001494613 0.001091625 0.002217119 0.001734518 0.001391678 0.001332673 0.001637574 0.001471442 0.001459521 0.002313004 0.002388077 0.001493495 0.002233307 0.002455391 0.002297385 0.002400337 0.001646943 0.001832602 0.002822367 0.001761528 0.000599401 0.001141964 0.001908137
lkie03 0.001170804 0.001166615 0.000937696 0.000806763 0.000892339 0.000857057 0.000897981 0.000951302 0.001244454 0.000666862 0.001361053 0.001813655 0.001440886 0.002138897 0.001719623 0.001115875 0.00069146 0.000865526 0.000943818 0.000607544 0.001107565 0.001968448 0.000696329 0.001874237 0.001219063 0.001272435 0.00100149 0.001077252 0.001042865 0.001573723 0.001275837 0.001376358 0.002999319 0.001222899 0.001018352 0.000696044 0.001172329 0 0.001428104 0.001129791 0.00105708 0.001553332 0.000558627 0.001582056 0.000807511 0.002005345 0.002213007 0.000580347 0.000741406 0.000969905 0.000835497 0.0007095 0.000789653 0.000878797 0.000690422 0.000783507 0.000660991 0.001264266 0.00081813 0.000600142 0.00253139 0.001713111 0.001583458 0.001316386 0.000965266 0.001024098 0.00103583 0.001325267 0.001143509 0.001312297 0.000466134 0.000955859 0.001025558 0.001379532 0.000874583 0.000628152 0.001069674 0.000833298 0.001457242 0.00123559 0.001406859 0.000683484 0.000838408 0.00083931 0.000454679 0.001583033 0.000574271 0.00126636 0.001762811 0.001011085 0.001468401 0.000673729 0.000744191 0.000921753 0.001493419 0.001594438 0.001227709 0.000722049 0.000756675 0.001094815 0.001315007 0.000568014 0.000600363 0.000713004 0.000749561 0.001755905 0.001308401 0.001295642 0.000931013 0.000921754 0.001653591 0.000702298 0.001045901 0.001900036 0.001680891 0.001258929 0.001659382 0.001488705 0.001469302 0.000906191 0.001424243 0.001133167 0.001673972 0.00170725 0.001292193 0.001344885 0.001671502 0.000930157 0.001348928 0.001822957 0.000910212 0.000732566 0.001389838 0.001110529 0.001732944 0.001057846 0.001228736 0.001157253 0.001814194 0.00092666 0.000659639 0.001487187 0.0013461 0.00097736 0.000835168 0.001832742 0.001054123 0.00169197 0.001231196 0.001184018 0.001037181 0.000682099 0.000886971 0.001530226 0.001649926 0.001648336 0.001226852 0.001414111 0.002096935 0.000728351 0.001426088 0.001650565 0.001062007 0.00104457 0.002113526 0.001172006 0.001323969 0.001424057 0.000960185 0.001129756 0.001772162 0.001511777 0.000649689 0.00155894 0.001148455 0.001102637 0.001489404 0.001329789 0.001176746 0.001569951 0.001391948 0.000735127 0.001098587 0.001131149 0.001257971 0.000926083 0.001959132 0.001742626 0.001538466 0.001241854 0.001102259 0.001160594 0.001509966 0.001405119 0.001286357 0.001617812 0.001167836 0.001024504 0.001145975 0.001146071 0.001514299 0.001007121 0.001401407 0.00113654 0.00125176 0.001259281 0.000633753 0.000920602 0.001450316 0.000794463 0.001735482 0.001482183 0.001357767 0.001777546 0.00131709 0.001603739 0.000958366 0.001098689 0.000883974 0.001508609 0.000991865 0.001260911 0.001648877 0.001901084 0.00168892 0.00191649 0.001835065 0.001643855 0.001266521 0.001631659 0.001701965 0.001623295 0.001324619 0.001144918 0.002332872 0.001737785 0.001383391 0.001302608 0.000857001 0.001156811 0.001689421 0.001111124 0.001266725 0.002067264 0.000932104 0.001560971 0.001502912 0.001159588 0.001024185 0.00125268 0.001141156 0.001628377 0.001003092 0.002058565 0.001539075 0.001014894 0.001498871 0.001063292 0.002414048 0.001021356 0.001583392 0.00069927 0.001325838 0.001349855 0.001160224 0.001956734 0.001364994 0.001061397 0.000986297 0.001506362 0.001380713 0.00139108 0.001872554 0.002267669 0.001682842 0.002151887 0.00190544 0.00210221 0.002065016 0.001671679 0.001746042 0.002129961 0.001564792 0.000799143 0.001016189 0.001147277
lkie04 0.003849281 0.003301707 0.001862274 0.001078166 0.002583844 0.001356414 0.001756398 0.001741254 0.002537277 0.002119969 0.003703418 0.003158585 0.001383688 0.003139947 0.003242893 0.002524484 0.00183569 0.002272998 0.00292161 0.00198613 0.00272589 0.003758686 0.001668639 0.003859586 0.003135857 0.001737535 0.002200915 0.003538717 0.002068458 0.001575843 0.003070728 0.002749496 0.004258808 0.0020999 0.001840353 0.001576916 0.001758688 0.001428104 0 0.002662883 0.0027367 0.001501441 0.002178229 0.003540338 0.00207852 0.003418199 0.005045969 0.001925433 0.002503208 0.001455234 0.002168974 0.002235858 0.001631489 0.002164707 0.001985995 0.001717592 0.001678604 0.00187111 0.00157702 0.002258504 0.003701469 0.003469241 0.003724573 0.002773272 0.002233473 0.003133153 0.001919395 0.002563273 0.002907132 0.003229178 0.002276478 0.002587294 0.00170119 0.002897815 0.002412916 0.002110377 0.002998826 0.002436918 0.003014113 0.003562958 0.003507089 0.002167549 0.002772947 0.001966861 0.002163041 0.003514156 0.001265499 0.002829655 0.002339509 0.003032621 0.00368603 0.002111373 0.001134023 0.001384709 0.002032792 0.002295469 0.001912384 0.001916058 0.002434954 0.001459664 0.003690781 0.001591886 0.002362013 0.001948849 0.002604393 0.003797697 0.002040929 0.002203074 0.002272334 0.001786158 0.002087081 0.001743772 0.002032991 0.002983553 0.001959894 0.002017136 0.002165177 0.002905537 0.00289554 0.001875655 0.002849042 0.001820463 0.002151533 0.002570479 0.002296676 0.001866291 0.001848161 0.001415633 0.00180983 0.002435766 0.001475023 0.001306076 0.002920553 0.002101599 0.003548565 0.002078493 0.002494327 0.00288435 0.00379228 0.002164542 0.001758883 0.002085164 0.002720508 0.002934436 0.001670535 0.003120446 0.001753848 0.002896266 0.001528589 0.002334968 0.002327401 0.001648264 0.001543462 0.003265625 0.002574637 0.002728377 0.003034286 0.00265203 0.002509128 0.002150339 0.001025176 0.002207244 0.002368314 0.00189113 0.003025281 0.002085287 0.002630963 0.001794767 0.002390454 0.0020588 0.002763695 0.003288766 0.002379515 0.003080477 0.002098215 0.003049184 0.002369156 0.002513101 0.003471095 0.002611016 0.002485661 0.002489161 0.002620208 0.002560694 0.002657205 0.001084135 0.003289408 0.003946799 0.002529199 0.002176377 0.002169592 0.002284027 0.001905457 0.002468539 0.003155681 0.002891413 0.001819475 0.002024922 0.001993169 0.002344432 0.002985651 0.001995048 0.003062878 0.002415942 0.002504499 0.002364264 0.001663892 0.00189306 0.002653511 0.00192293 0.002375494 0.002009248 0.003207572 0.002798277 0.002414667 0.003063583 0.001534608 0.002072311 0.002318138 0.00341816 0.00222743 0.002320777 0.004612457 0.004660779 0.003059333 0.004631289 0.003737507 0.002906687 0.002545801 0.003311205 0.003127848 0.002823765 0.002350309 0.002243395 0.004124785 0.003204296 0.002655628 0.003007736 0.002697343 0.001756347 0.002998053 0.002488985 0.002737351 0.003849987 0.002314508 0.003516071 0.002789374 0.002309902 0.002222689 0.002270713 0.002329439 0.002876986 0.002646096 0.003193612 0.003045427 0.001983534 0.002115029 0.002971663 0.00441771 0.002575184 0.003090807 0.001693075 0.003363517 0.00273391 0.00240633 0.004346168 0.003231924 0.002247739 0.00266658 0.002896561 0.002594774 0.003372667 0.004318354 0.004199526 0.00315906 0.004753467 0.003214131 0.004370255 0.004659826 0.003740544 0.003480662 0.004143838 0.00277941 0.001604036 0.002063733 0.00278472
lkie08 0.001253077 0.001214385 0.001738045 0.001386146 0.000960194 0.00096926 0.000821708 0.000383376 0.000381025 0.001057303 0.001555897 0.000901137 0.001524255 0.002188541 0.001280866 0.000991928 0.001003243 0.000588165 0.001695953 0.001851187 0.000816116 0.002311954 0.000771766 0.001126952 0.001001646 0.00122206 0.002023039 0.00188176 0.000794557 0.001257003 0.000691604 0.001757111 0.002289879 0.001241075 0.001520492 0.000895412 0.001283508 0.001129791 0.002662883 0 0.001259609 0.001921598 0.00074136 0.001376632 0.000897414 0.001898706 0.001551849 0.001044331 0.001044428 0.000830326 0.00073906 0.001267941 0.000851383 0.000762141 0.000709608 0.002011732 0.001123224 0.002177328 0.001616699 0.000759204 0.001929132 0.001334121 0.00113055 0.00044541 0.000625244 0.001156359 0.001319608 0.001324555 0.001006172 0.001250327 0.001211499 0.001257076 0.00090642 0.000937165 0.001339372 0.001208462 0.001227108 0.000944876 0.000499545 0.00084887 0.001552253 0.000755789 0.000659462 0.001285013 0.001347848 0.001941976 0.001268324 0.000401978 0.001274008 0.00092181 0.001745522 0.001122325 0.001288773 0.001087013 0.00148854 0.001174814 0.001275627 0.00051375 0.001175425 0.001006425 0.000936252 0.001066425 0.000967921 0.001924094 0.001533843 0.003801067 0.001590795 0.001863547 0.002170865 0.001667893 0.001735599 0.001484221 0.001825893 0.00285574 0.002379119 0.00203107 0.001996328 0.001754603 0.001756234 0.001545017 0.001323908 0.001588661 0.002028654 0.003189146 0.002075413 0.002090959 0.002247167 0.001492827 0.002157661 0.003107682 0.001703616 0.001103923 0.001274585 0.001956882 0.002408414 0.001025188 0.001283034 0.001704755 0.001686322 0.001205135 0.001249341 0.001319788 0.001680373 0.001535068 0.001305434 0.002978328 0.00199793 0.002369627 0.00222107 0.002038801 0.001394937 0.001655072 0.001521803 0.002342205 0.002290938 0.002162688 0.002174382 0.003076492 0.001832945 0.001375219 0.002279383 0.001354372 0.001194792 0.001620267 0.001830267 0.001439925 0.002360749 0.002429261 0.001362426 0.001799877 0.001470161 0.001260377 0.001421195 0.001714525 0.001802179 0.001348681 0.002457354 0.002328846 0.001952166 0.002196936 0.002670789 0.000938124 0.00138703 0.001758474 0.001336211 0.002036747 0.002508094 0.001982787 0.00281015 0.002245351 0.002183827 0.001192049 0.002357876 0.002018896 0.002172071 0.001915662 0.001783757 0.001992553 0.001581224 0.00126454 0.002291992 0.001214065 0.002036085 0.001160348 0.001903243 0.001003445 0.0016009 0.000770097 0.001252332 0.001429475 0.002186256 0.001659507 0.001296224 0.001232127 0.001280442 0.002072865 0.001953886 0.001670835 0.001870522 0.002016879 0.001003729 0.002087973 0.002051815 0.001906703 0.001337455 0.002557157 0.001863203 0.001408976 0.001327846 0.001669965 0.00161284 0.001167486 0.001434712 0.001831413 0.001992304 0.001733445 0.00201951 0.000888518 0.001403669 0.000832134 0.001454393 0.000695624 0.00089103 0.001170777 0.001273873 0.001598763 0.001711129 0.001471407 0.001319568 0.001080352 0.00141423 0.00176279 0.001348054 0.001446371 0.001672033 0.001710961 0.001467407 0.000966812 0.001132178 0.000739612 0.00117756 0.000956536 0.001613806 0.001035496 0.001279683 0.001739258 0.001656231 0.001549211 0.000691309 0.001023241 0.001201343 0.001633352 0.002296365 0.001922772 0.001683168 0.002078746 0.002169021 0.00195388 0.00279456 0.000874901 0.001787024 0.003267827 0.001606384 0.001117568 0.000675326 0.00128233
lkie09 0.001538014 0.001117726 0.001253584 0.00144624 0.000738117 0.001359323 0.001224361 0.001021472 0.001195956 0.001331515 0.001672172 0.001329311 0.001692252 0.002939527 0.001239243 0.001208738 0.000837864 0.001018044 0.001843164 0.001717778 0.000659138 0.001200527 0.000865645 0.001367009 0.001629885 0.000896298 0.000894567 0.00119471 0.001107517 0.00189501 0.001114053 0.001825067 0.001726944 0.001946231 0.001807257 0.000806627 0.001739957 0.00105708 0.0027367 0.001259609 0 0.001184849 0.001294649 0.001010346 0.001142527 0.00126088 0.00170147 0.001678379 0.001361313 0.001807364 0.001377355 0.001591659 0.000866544 0.000884754 0.000874424 0.000835418 0.000968852 0.001437009 0.000845138 0.000942482 0.001442858 0.000850175 0.000939491 0.001026249 0.001089553 0.001192191 0.001196002 0.001310321 0.000649903 0.000611418 0.001008948 0.001268233 0.001098923 0.000905866 0.000947317 0.000848605 0.001588835 0.000736505 0.001339001 0.001312562 0.002179631 0.000700963 0.001337025 0.001395093 0.001283944 0.002004663 0.001347737 0.000779702 0.001762117 0.000890442 0.001731498 0.001073265 0.001159628 0.001752831 0.001355616 0.001072259 0.000904141 0.001040537 0.001271299 0.001737611 0.001403766 0.00103208 0.00081984 0.001656622 0.001498751 0.003620354 0.001658533 0.002298478 0.002073121 0.001584471 0.002488817 0.001535528 0.002166035 0.003339913 0.003970252 0.002608689 0.001987718 0.002700509 0.002814231 0.002779359 0.002533143 0.001644417 0.003085212 0.003876159 0.002235046 0.002875138 0.003271341 0.00200527 0.002901743 0.004188806 0.001599628 0.001173846 0.001498534 0.001750889 0.002582677 0.001976113 0.001788994 0.001455097 0.002104408 0.001999122 0.001935609 0.002317259 0.00251658 0.001255123 0.001772354 0.003131088 0.002462637 0.003118995 0.002384853 0.002594042 0.001812709 0.001794035 0.002008494 0.003116372 0.002885448 0.003088869 0.002069464 0.002962483 0.003282099 0.001931013 0.002979334 0.001809092 0.002088314 0.002258311 0.00225301 0.00203393 0.00222308 0.002683214 0.002098965 0.002068929 0.002603035 0.001959279 0.002115417 0.002552829 0.003097812 0.001923803 0.003209633 0.002046964 0.001646275 0.002867685 0.003329141 0.001500827 0.002272974 0.002601195 0.002306642 0.00230925 0.002871519 0.003155034 0.003076462 0.002990648 0.00192409 0.00148824 0.002402211 0.002625277 0.002874367 0.002644814 0.001653417 0.002488958 0.002156454 0.002198821 0.003045768 0.002016378 0.001478936 0.002064641 0.002985919 0.001519568 0.001868765 0.001079809 0.00239823 0.001323258 0.003566764 0.002395915 0.002158355 0.001814107 0.002205145 0.002115998 0.001862498 0.001566564 0.002130297 0.001843674 0.001587126 0.002472913 0.001734998 0.001538609 0.00186247 0.002128297 0.002082785 0.002152006 0.001779769 0.001566433 0.002177934 0.001342397 0.002286774 0.002217841 0.002452114 0.002209039 0.001926185 0.001003493 0.00124097 0.001679153 0.002168426 0.001005264 0.000801803 0.002407573 0.001243388 0.001721661 0.002100568 0.002269888 0.000997341 0.001488622 0.002053058 0.002060085 0.002036568 0.002200394 0.00090162 0.00100493 0.001608124 0.00124306 0.001860815 0.000968583 0.001377135 0.001090622 0.001648505 0.001311627 0.002020095 0.001767071 0.001285935 0.001607928 0.001170336 0.001561893 0.001903882 0.001854823 0.001600657 0.001487717 0.002646295 0.002865772 0.002534417 0.002170233 0.002398889 0.001555486 0.00178101 0.002081546 0.001337786 0.001349889 0.001728616 0.00093439
lkie10 0.003249412 0.001711567 0.001778777 0.000837955 0.00146511 0.001017815 0.001015382 0.001011182 0.001567563 0.001488938 0.002644793 0.001692007 0.001178702 0.002561224 0.001717082 0.001393322 0.000716728 0.001420014 0.002088589 0.002378262 0.001550207 0.001891242 0.001353683 0.001940814 0.001936774 0.000737342 0.001576089 0.002481808 0.001065573 0.001107165 0.00184907 0.001986659 0.00242652 0.001440482 0.001893792 0.000701193 0.001689164 0.001553332 0.001501441 0.001921598 0.001184849 0 0.002138891 0.001686813 0.000974598 0.00234138 0.003694575 0.002246502 0.002046619 0.001718335 0.001715578 0.001801744 0.000745662 0.001071758 0.001454481 0.000967739 0.000689854 0.001638278 0.00083571 0.001383247 0.002260696 0.00153365 0.002489061 0.001650953 0.001561463 0.00201097 0.001287568 0.001345831 0.001447192 0.001677622 0.001632589 0.001858354 0.00145103 0.001381321 0.001660198 0.001498416 0.002446763 0.001948155 0.00183511 0.002405876 0.002618033 0.001228169 0.002189882 0.002248176 0.001571324 0.002903109 0.001179694 0.001656454 0.001206523 0.001620671 0.00318957 0.001499445 0.000913637 0.0015528 0.00142787 0.000709204 0.000950049 0.00140774 0.00184469 0.001923166 0.002494394 0.001236692 0.001453164 0.001953899 0.002353253 0.00436548 0.001998155 0.002464882 0.002433439 0.00204038 0.002639124 0.001860893 0.002574304 0.00343145 0.003292839 0.002371277 0.002195818 0.00304191 0.002827906 0.002773063 0.002990021 0.001732335 0.003256909 0.003697538 0.002076336 0.002398405 0.002967477 0.001693067 0.002369329 0.003982787 0.001758474 0.001198009 0.002230618 0.002192824 0.002700919 0.002011559 0.002266416 0.002411867 0.003471461 0.002499146 0.002488611 0.002600662 0.003105348 0.001980145 0.001920958 0.002966046 0.002443206 0.003290084 0.002106407 0.003072758 0.002547925 0.002338488 0.001917491 0.003690652 0.003507192 0.003628772 0.003139688 0.002992519 0.002731589 0.00236372 0.002141191 0.001887159 0.002916907 0.002561156 0.002300876 0.00196651 0.002710923 0.00264516 0.002508731 0.00212921 0.002409223 0.003046573 0.00265106 0.003880132 0.003063473 0.002866756 0.002827849 0.002614656 0.002917251 0.003392846 0.003644861 0.002040273 0.00270011 0.002973347 0.002625291 0.002213941 0.003342108 0.003940452 0.003529289 0.00290195 0.002657506 0.002298028 0.002529893 0.002684168 0.004052363 0.003394657 0.002235991 0.002375357 0.002696472 0.00270273 0.003864742 0.002508071 0.001941391 0.002635777 0.003627773 0.002332376 0.002373141 0.001319452 0.002625688 0.002147962 0.003296966 0.002850154 0.003271743 0.002273999 0.002728067 0.00246863 0.00217889 0.002096986 0.002672628 0.002983385 0.002342542 0.002963586 0.003959597 0.003618798 0.0029676 0.004309752 0.003484946 0.003132669 0.002325583 0.002570072 0.003389016 0.002250515 0.002903711 0.002951013 0.003920762 0.003222922 0.00310975 0.001878897 0.002495784 0.002084141 0.002922327 0.002175961 0.002040687 0.003832074 0.001936538 0.003579019 0.002727651 0.003170162 0.001798712 0.002278116 0.002898419 0.003283209 0.002765817 0.003364253 0.002044132 0.001740413 0.002002127 0.002758422 0.003491593 0.001729547 0.002452688 0.001761126 0.002719902 0.00233691 0.002856178 0.003563003 0.002668422 0.002625815 0.002139118 0.002630827 0.002913924 0.003329271 0.003254156 0.002399113 0.003534481 0.004625475 0.003844881 0.003704861 0.00411706 0.003065422 0.003015537 0.004108124 0.002415606 0.001511846 0.002082749 0.002416228
lkie11 0.000829324 0.001484373 0.001130209 0.001393127 0.001030353 0.000983968 0.000711253 0.001068828 0.000624364 0.000755138 0.001395072 0.001677808 0.001699204 0.001889813 0.001542624 0.001296783 0.001230722 0.000917365 0.001555929 0.00109355 0.001239062 0.002067923 0.000892929 0.00127812 0.00133354 0.001805096 0.001806799 0.000955366 0.001245112 0.001530507 0.001132343 0.001181602 0.00317571 0.001180156 0.001345644 0.000995294 0.001558697 0.000558627 0.002178229 0.00074136 0.001294649 0.002138891 0 0.00146404 0.000876139 0.001675905 0.001414266 0.000796816 0.001007778 0.000777315 0.001155474 0.000768917 0.001026578 0.00098989 0.001008176 0.00171012 0.001182608 0.001712732 0.001642178 0.000820963 0.002943722 0.001824114 0.001601406 0.000913616 0.001033142 0.001033828 0.001278656 0.001299308 0.001230176 0.001253993 0.000878849 0.00133816 0.000872816 0.00114699 0.001595507 0.001203478 0.000577761 0.001057972 0.000802423 0.000592564 0.001273595 0.001062178 0.000608292 0.00107171 0.00112981 0.000934386 0.000810936 0.000993382 0.001329668 0.001279805 0.000702012 0.001112383 0.000873614 0.001252155 0.0019361 0.002116416 0.001265151 0.000837599 0.000648545 0.000929875 0.000854357 0.000819061 0.001110906 0.001162486 0.001045833 0.002301529 0.002110455 0.001272883 0.001497697 0.001591903 0.002374154 0.001221407 0.001615669 0.002548167 0.00186197 0.001403507 0.001702587 0.001459557 0.0016005 0.001241009 0.001162086 0.001543571 0.001824642 0.00242463 0.002257872 0.002020165 0.001751641 0.001327582 0.002112869 0.002132938 0.001585458 0.000960755 0.001244913 0.001351968 0.002190526 0.001201648 0.001405929 0.001631349 0.001947188 0.000895868 0.000832085 0.001108062 0.001486377 0.001305651 0.000948935 0.002404641 0.001726278 0.001862855 0.002120785 0.001756389 0.001403711 0.000979716 0.001166836 0.00162585 0.001704995 0.00142618 0.001642821 0.001962291 0.001999524 0.000716309 0.001920795 0.001874836 0.001096931 0.001508972 0.002517268 0.001710075 0.002140969 0.001726506 0.001430001 0.001875608 0.002114657 0.001097596 0.001046018 0.001078113 0.001552038 0.001368974 0.002183166 0.001918233 0.00131119 0.001676464 0.001644402 0.00063996 0.001201224 0.001512072 0.001385927 0.001469427 0.001866252 0.001484241 0.001972979 0.001928082 0.001656727 0.001246769 0.002412956 0.001876947 0.001968993 0.002025406 0.0015748 0.001781713 0.001366972 0.00094756 0.001458666 0.000851731 0.002306209 0.001059338 0.001373541 0.001111178 0.001094897 0.001121926 0.001264175 0.000993657 0.001811617 0.001733277 0.000891235 0.00156145 0.001435876 0.001429123 0.001125906 0.001896904 0.001465017 0.002281036 0.001135501 0.001619921 0.001585082 0.001937774 0.001218511 0.001633395 0.00167874 0.000852965 0.000895845 0.001072435 0.001179338 0.00183219 0.000962133 0.001326109 0.001379723 0.001440466 0.001298151 0.000992932 0.001034047 0.001047679 0.000919614 0.001043074 0.000957366 0.001222279 0.000882036 0.001106919 0.001274675 0.000869051 0.001095071 0.000969722 0.000737749 0.001079112 0.000969802 0.001110304 0.001664249 0.001157362 0.001512698 0.000664619 0.001495566 0.000762118 0.001306134 0.000733442 0.001064808 0.000709252 0.001088123 0.001541378 0.001692724 0.001304978 0.000655231 0.001139804 0.001292269 0.00127151 0.001860421 0.002874363 0.00162978 0.001639884 0.001345376 0.001270638 0.00215265 0.000995475 0.001988657 0.002656201 0.00178752 0.001117947 0.000498727 0.001004131
lkli01 0.001608489 0.001734517 0.001448715 0.00196381 0.001481024 0.001716172 0.000890776 0.001383409 0.001261543 0.001456229 0.00109157 0.001118833 0.002706375 0.002440347 0.000471549 0.001119392 0.001282227 0.001132032 0.001987766 0.002104711 0.001180925 0.000870469 0.001375946 0.001133119 0.001383053 0.001529285 0.001797469 0.001075727 0.001177555 0.00163333 0.000945336 0.001443464 0.001223438 0.002147358 0.002062707 0.001318871 0.002326328 0.001582056 0.003540338 0.001376632 0.001010346 0.001686813 0.00146404 0 0.001212839 0.001058654 0.001327899 0.002539078 0.001995631 0.002029564 0.002311238 0.002112194 0.000952894 0.001030689 0.001500487 0.001551418 0.001311757 0.001751669 0.001836983 0.00144018 0.002656661 0.000482614 0.000949854 0.000959982 0.001090218 0.001369103 0.00092837 0.000833656 0.000726398 0.000743458 0.00188376 0.001854944 0.000958316 0.000724912 0.001466462 0.001346363 0.001517688 0.001496716 0.001064721 0.001297466 0.002849086 0.001276962 0.001453173 0.00200792 0.001692433 0.001663788 0.001606448 0.001037663 0.001261991 0.000986225 0.001761617 0.001742363 0.001706757 0.00217301 0.001467694 0.001325805 0.001591703 0.001334837 0.001094287 0.001633879 0.000906868 0.001319013 0.001162863 0.001953302 0.002088 0.00454024 0.002706062 0.002460774 0.002588194 0.002585112 0.003697964 0.002119592 0.003582981 0.004152088 0.004304102 0.00288806 0.002710584 0.003229146 0.00322737 0.003296101 0.002812416 0.002566702 0.003789814 0.005053586 0.003234479 0.003585559 0.004081035 0.002560015 0.003721142 0.004970014 0.002974507 0.002145577 0.002171739 0.002410744 0.00302802 0.002040313 0.002343741 0.002814794 0.003215977 0.002393328 0.002657673 0.002884407 0.003328218 0.001824889 0.001979135 0.004019355 0.00321481 0.003202709 0.003383835 0.003327109 0.002751767 0.002945676 0.002344884 0.004393714 0.004298835 0.003593108 0.002572398 0.003925446 0.002811486 0.002139101 0.003703627 0.002064056 0.002789692 0.002929945 0.003028156 0.002998182 0.003576569 0.003490821 0.002764942 0.002507907 0.003167067 0.002796347 0.002927993 0.003099104 0.003537026 0.002843076 0.00403819 0.002890001 0.002530806 0.004194379 0.004184549 0.001469467 0.002831527 0.003544777 0.002758285 0.002906381 0.003379235 0.00340633 0.003781829 0.004041337 0.002749316 0.002013333 0.003508323 0.002767244 0.003726521 0.003124148 0.001807955 0.003202771 0.003144807 0.002961998 0.003520115 0.002672992 0.002261436 0.002037634 0.003667631 0.001725101 0.002589344 0.001973332 0.00283696 0.001632486 0.00359138 0.003113292 0.002169611 0.001397186 0.003001698 0.002465721 0.002292382 0.003137225 0.002613889 0.003288938 0.002078065 0.003238613 0.002404497 0.002272906 0.002234277 0.002761551 0.003024563 0.002714737 0.002390444 0.001836789 0.00288224 0.002261213 0.0027567 0.003076703 0.002340398 0.003177145 0.003328 0.001787201 0.002233759 0.002576126 0.002486665 0.001997677 0.00148683 0.002602515 0.001768191 0.002099789 0.002324281 0.003042629 0.001986541 0.002425558 0.002399006 0.002642919 0.002505382 0.002524366 0.00163454 0.002092497 0.00242409 0.001608825 0.002115333 0.001220092 0.001631426 0.002128334 0.002119231 0.001701733 0.002444657 0.002287374 0.001863984 0.002479249 0.001331396 0.00262581 0.002996571 0.002943287 0.002563384 0.002694056 0.003190855 0.003951893 0.002858256 0.002429124 0.003027073 0.002107607 0.002758182 0.003349738 0.001939131 0.002087453 0.001688949 0.001403022
lkli02 0.001184803 0.001012278 0.001199532 0.000858834 0.00049107 0.000738156 0.000439295 0.000606893 0.000698125 0.000319498 0.001302026 0.000960694 0.001074409 0.001197859 0.001066583 0.00067985 0.000538032 0.000409016 0.000798671 0.001528208 0.000747275 0.001608267 0.00115634 0.001127979 0.000641437 0.000977696 0.001596889 0.001312687 0.000597468 0.000761839 0.000919275 0.00086706 0.002502805 0.00118377 0.000975605 0.00033909 0.001153226 0.000807511 0.00207852 0.000897414 0.001142527 0.000974598 0.000876139 0.001212839 0 0.001914436 0.002276984 0.001037849 0.001082179 0.000890888 0.000876265 0.000667433 0.000362099 0.000439745 0.000646217 0.001362707 0.000386895 0.001378702 0.000850142 0.000689936 0.002177314 0.001227831 0.00162477 0.000910428 0.000641141 0.000564916 0.001033071 0.000530969 0.000700781 0.001264169 0.000758455 0.000738701 0.000910523 0.000939443 0.000937423 0.000929259 0.001330517 0.001545436 0.000703828 0.000899697 0.001097199 0.000627338 0.000480343 0.001294109 0.000627261 0.001992343 0.00064145 0.001022463 0.000988298 0.000606102 0.001785475 0.000598116 0.001062412 0.000651914 0.001218082 0.000971138 0.000900687 0.000650009 0.000743025 0.001150003 0.001152634 0.000414712 0.000781568 0.001023774 0.001306948 0.002730759 0.001479915 0.001285357 0.001278588 0.001377834 0.001969254 0.001022617 0.001649348 0.001952647 0.001946496 0.001340392 0.001492935 0.001490689 0.001420654 0.001735372 0.001274338 0.001307482 0.002076977 0.002483925 0.001508192 0.001469657 0.002114629 0.001254238 0.001540559 0.002404615 0.001368341 0.000810815 0.000985757 0.001692121 0.001526846 0.001024549 0.001034472 0.001449378 0.001764404 0.001089782 0.001266548 0.001550815 0.001644305 0.000919829 0.000888014 0.00169228 0.00131937 0.001889304 0.001532667 0.001587496 0.00154097 0.001692477 0.001081025 0.001907913 0.002078677 0.002128571 0.001742193 0.00177547 0.001578613 0.001252017 0.001663468 0.00145614 0.001209669 0.001537087 0.001636776 0.001194919 0.001598355 0.001931208 0.001369123 0.001139284 0.001181355 0.001427222 0.001388929 0.002051469 0.00171618 0.00140551 0.001730055 0.001515472 0.001534975 0.001972482 0.002014875 0.000800243 0.001242676 0.001400068 0.001149449 0.001558887 0.001793994 0.001788914 0.002103129 0.001580484 0.001745493 0.001185925 0.002140512 0.001496337 0.002162507 0.002061186 0.001901009 0.001266845 0.001541651 0.00134641 0.00191352 0.001392032 0.001152505 0.001091352 0.001894111 0.001317817 0.001302336 0.000701839 0.00122074 0.001420159 0.001786473 0.001930681 0.001459936 0.001549036 0.001514597 0.001404896 0.001538712 0.001580715 0.001507743 0.001937269 0.001096145 0.001877435 0.002527973 0.00239909 0.001970833 0.002907337 0.002379755 0.002089035 0.001557387 0.00181964 0.001708443 0.001936445 0.001782558 0.002116429 0.002654776 0.00196512 0.002348756 0.001203075 0.001364184 0.001222211 0.001869923 0.001527288 0.001373714 0.001860626 0.001129552 0.002091298 0.001513775 0.002012452 0.00145761 0.001583491 0.001736661 0.001950223 0.001462515 0.002202961 0.00203697 0.001566096 0.001619568 0.001495025 0.001974011 0.000790998 0.001637889 0.001321989 0.001766922 0.001302419 0.001751839 0.002418444 0.001924772 0.001744309 0.001027343 0.001707339 0.001924735 0.002020685 0.002570844 0.00201368 0.001952886 0.002587562 0.002438748 0.002219599 0.002601065 0.001537562 0.00194127 0.00348414 0.00187313 0.00099104 0.001160917 0.001917708
lkli03 0.001684087 0.002564323 0.001568634 0.002818897 0.001738359 0.002237907 0.001456917 0.002043505 0.001634398 0.001968433 0.001503474 0.001643882 0.002496964 0.003031948 0.001193408 0.001509863 0.002155614 0.00152418 0.002894784 0.001993597 0.001349281 0.001326596 0.002134204 0.001461894 0.002150324 0.002366572 0.002476947 0.001210656 0.002044509 0.002352447 0.001388861 0.002067093 0.002212767 0.002490271 0.002572469 0.001697758 0.002473909 0.002005345 0.003418199 0.001898706 0.00126088 0.00234138 0.001675905 0.001058654 0.001914436 0 0.000938742 0.002790551 0.002980147 0.002361459 0.003082947 0.002142625 0.001359939 0.001503149 0.002269055 0.002223726 0.001774412 0.001894915 0.0024102 0.001546564 0.003029847 0.001422586 0.001652498 0.001393957 0.001588751 0.00169748 0.001650021 0.001334496 0.00116458 0.001016154 0.002440502 0.002369936 0.001430933 0.001197339 0.002121036 0.001992557 0.001750841 0.00144112 0.001361212 0.001631134 0.003011937 0.001803071 0.001778796 0.001885402 0.002436571 0.001818803 0.002008501 0.00157551 0.002077953 0.001533371 0.001647203 0.001749673 0.002099391 0.002734891 0.00227569 0.002553192 0.001409188 0.001755299 0.001516621 0.00153271 0.001602366 0.001594185 0.001693619 0.002193341 0.002326823 0.004357136 0.003126315 0.002203738 0.002646088 0.002609677 0.004252322 0.002421305 0.003122564 0.003833202 0.004258135 0.002992309 0.002223905 0.00278831 0.003406541 0.003732069 0.002579553 0.002502406 0.00337334 0.005328094 0.003344752 0.003882391 0.004019627 0.002733147 0.003880572 0.004699544 0.002856358 0.002268401 0.001967206 0.00249672 0.003495533 0.002368847 0.002237347 0.002482067 0.002731059 0.002505017 0.002411884 0.002872434 0.00294641 0.001820883 0.00237885 0.003630132 0.003239014 0.003354132 0.003979633 0.003443717 0.00252887 0.002564993 0.002558099 0.003876349 0.003591519 0.002937703 0.002309157 0.003259207 0.00343161 0.002523635 0.003428695 0.002251497 0.002495892 0.002687765 0.002933864 0.003406295 0.003414204 0.002811794 0.003266636 0.003014126 0.003767921 0.002684184 0.003333584 0.002313042 0.003903411 0.003524171 0.003978513 0.002542621 0.002605309 0.003594633 0.003988282 0.00205263 0.002848902 0.003612056 0.002787327 0.002676168 0.003006265 0.003683624 0.003321674 0.004271416 0.002590805 0.00196456 0.003437126 0.003136566 0.003991145 0.003089146 0.002053925 0.003881313 0.002770084 0.002909714 0.003559669 0.00212516 0.002957269 0.002372087 0.003661694 0.001873942 0.002820922 0.002220456 0.003129343 0.001605733 0.003727686 0.003135739 0.002342771 0.001741422 0.002795007 0.00203347 0.001893661 0.003251307 0.002718633 0.003048807 0.002236759 0.003032365 0.001672071 0.001691712 0.001445592 0.001456989 0.001990429 0.001481394 0.001597849 0.001145448 0.001733578 0.001989215 0.001831482 0.002530754 0.001187862 0.002106763 0.002137879 0.001464371 0.001785344 0.002079282 0.001454734 0.001573548 0.001015357 0.001829075 0.001112547 0.001147879 0.001639319 0.002426485 0.001499815 0.001885877 0.001629243 0.00150486 0.002187651 0.001504505 0.001331165 0.001532627 0.001599544 0.00107294 0.001452573 0.001102451 0.00126012 0.00149941 0.001375573 0.00098971 0.002101224 0.001451538 0.00136073 0.001511925 0.001018982 0.001907939 0.002052913 0.002144689 0.001650415 0.003050904 0.002198512 0.002917817 0.001796417 0.001280776 0.002130271 0.00142786 0.00202397 0.001997484 0.001421044 0.001654879 0.001560358 0.000937243
lpeg02 0.001098925 0.002614427 0.002192432 0.003702664 0.001853926 0.003057089 0.001962169 0.002410795 0.001652515 0.002172045 0.001282939 0.001835651 0.003320407 0.003861551 0.001272343 0.001502418 0.002617461 0.001760878 0.00303824 0.002041108 0.001676366 0.002084328 0.002486694 0.001405503 0.001911171 0.002793482 0.003150159 0.001233559 0.002424593 0.00286765 0.001241881 0.002385034 0.0026088 0.002580437 0.002889085 0.002365226 0.003110038 0.002213007 0.005045969 0.001551849 0.00170147 0.003694575 0.001414266 0.001327899 0.002276984 0.000938742 0 0.002539908 0.002490486 0.002540525 0.002838932 0.00212587 0.001800726 0.001592959 0.00226746 0.003063718 0.00258569 0.002958358 0.003440809 0.001590978 0.003201823 0.001597045 0.001246622 0.001256502 0.0018028 0.001417789 0.002369385 0.001776944 0.001396879 0.001166121 0.002618448 0.002192861 0.001735811 0.001878275 0.00233409 0.00203229 0.001203476 0.001433899 0.001234372 0.001301484 0.00268473 0.001668281 0.001498671 0.001888342 0.002431022 0.001658165 0.002564467 0.001555501 0.002596939 0.001481454 0.001187118 0.001969399 0.002732723 0.002936125 0.002792064 0.003486156 0.002389549 0.001971707 0.001689977 0.001873032 0.001193054 0.002295615 0.001860062 0.002470166 0.002159749 0.003933375 0.003381846 0.002359683 0.002950223 0.003233064 0.004301473 0.002607344 0.003397896 0.00386316 0.004332399 0.00305798 0.002674521 0.002563947 0.003247221 0.003312615 0.002102498 0.002670918 0.003234705 0.005090513 0.003680726 0.003960611 0.003762235 0.003112188 0.004065752 0.004822686 0.003200709 0.002742843 0.0019526 0.002700179 0.003636822 0.002309206 0.002370103 0.002206569 0.002037941 0.002295114 0.002208686 0.002802889 0.002808048 0.001833391 0.002589862 0.003952789 0.003542112 0.003026544 0.004121665 0.003134619 0.002372164 0.002543644 0.003034054 0.003590872 0.003458726 0.00276407 0.002514498 0.003575754 0.003556051 0.002571377 0.004322892 0.00311594 0.002269746 0.002621551 0.003229211 0.003511932 0.003513137 0.003238443 0.002954106 0.003098373 0.003696756 0.002364477 0.003132539 0.001867019 0.003837121 0.002964673 0.004169466 0.002791484 0.00223667 0.003467539 0.003861743 0.001919338 0.00269484 0.003229578 0.002564507 0.003445314 0.002543386 0.002741343 0.003317667 0.004198267 0.00255304 0.001897779 0.003918232 0.003119727 0.003434651 0.0026111 0.002234482 0.003903477 0.002600847 0.002747462 0.003077529 0.001952143 0.002904034 0.002027773 0.003113955 0.001766601 0.00267494 0.002189095 0.002948937 0.001623786 0.003620349 0.00301493 0.001704178 0.001638747 0.002530803 0.001853141 0.002243632 0.003424928 0.002691469 0.002643101 0.002021362 0.002942545 0.00103028 0.001393878 0.001230479 0.001154653 0.001631085 0.001531798 0.001992014 0.001176648 0.001840436 0.002090852 0.002067018 0.002757024 0.000883885 0.001725463 0.002167344 0.001457485 0.001750022 0.002422137 0.001468202 0.001525898 0.00108952 0.001478675 0.001284947 0.000785485 0.001615113 0.002472152 0.001604768 0.001578755 0.001805133 0.001457585 0.002022306 0.001515459 0.001451803 0.00200697 0.002301155 0.000826949 0.000842522 0.001254521 0.001139362 0.001879622 0.001257777 0.001148994 0.00176998 0.000961587 0.001315473 0.001928192 0.000863295 0.00154673 0.00193333 0.001780999 0.001678942 0.002943549 0.002220645 0.002070818 0.001637248 0.001195242 0.001621895 0.001070054 0.001915353 0.002246821 0.001496984 0.002409266 0.001519785 0.000841391
lpie01 0.001351802 0.001655162 0.001333621 0.001179304 0.00097066 0.001153256 0.001281812 0.000971714 0.001163941 0.000917811 0.001677736 0.002103435 0.001069379 0.002250628 0.002381368 0.001036747 0.001070019 0.001211572 0.001254698 0.001269397 0.001115366 0.003214673 0.001149063 0.002006488 0.0009883 0.001466894 0.002058507 0.002055291 0.001432501 0.001556135 0.001592714 0.00208063 0.00384096 0.001321481 0.00124783 0.000910827 0.001288044 0.000580347 0.001925433 0.001044331 0.001678379 0.002246502 0.000796816 0.002539078 0.001037849 0.002790551 0.002539908 0 0.001074056 0.000943085 0.00057669 0.000651299 0.001144361 0.000930056 0.000750228 0.001726423 0.001136201 0.002390223 0.001694108 0.000628271 0.002750357 0.002311035 0.001897149 0.001359474 0.000925832 0.001098065 0.001952199 0.001834253 0.001632589 0.002085277 0.000792796 0.000766983 0.001523052 0.002034546 0.001223809 0.000895085 0.001671213 0.001485604 0.001304804 0.001209886 0.001001816 0.000769816 0.000675197 0.001035907 0.000715172 0.002102378 0.001031282 0.001421159 0.002003715 0.001071737 0.002114365 0.000789561 0.00121859 0.000804044 0.002136648 0.002257229 0.001798369 0.000828677 0.001512151 0.001259211 0.001553015 0.001079382 0.000899685 0.001373798 0.001515557 0.002022675 0.001376103 0.001611502 0.001441819 0.001500052 0.00151785 0.001171941 0.001056409 0.001942226 0.001310581 0.001253566 0.001757567 0.001155697 0.001024906 0.000753349 0.000933891 0.001374834 0.001151625 0.0014223 0.001631478 0.001394921 0.001316046 0.001509366 0.001281364 0.001475711 0.001231786 0.000901321 0.001662746 0.001837374 0.002332929 0.001009207 0.001445181 0.00113861 0.001630168 0.000943021 0.000816909 0.001300578 0.0012429 0.001538622 0.001519332 0.001946749 0.001267134 0.002044382 0.001168463 0.000913462 0.001027148 0.000914644 0.001118994 0.001394093 0.001435106 0.001736045 0.001897748 0.00162391 0.001778605 0.001268161 0.001693658 0.002397622 0.001060811 0.000999237 0.002436737 0.001110819 0.001425058 0.001809707 0.000985173 0.00132905 0.001595439 0.001407472 0.000821027 0.001554767 0.001391937 0.000886935 0.001528886 0.001597216 0.001858896 0.001426305 0.001375937 0.00115286 0.001242354 0.000762379 0.001012309 0.001284922 0.001527656 0.001497409 0.001652875 0.001215239 0.00136232 0.001241761 0.001704661 0.001487249 0.001101234 0.001311189 0.001902306 0.00138201 0.001213663 0.001380673 0.001501824 0.001203697 0.001325459 0.001114984 0.00111616 0.001581086 0.000848653 0.000911507 0.001310599 0.001266859 0.00162726 0.001651349 0.001282219 0.001993905 0.001129969 0.001686012 0.001598442 0.001096454 0.00119882 0.001554393 0.001042287 0.001197911 0.002135861 0.002361943 0.001957062 0.002292211 0.001758809 0.001613803 0.001576071 0.002201216 0.001522145 0.001583812 0.001059229 0.001880615 0.002484501 0.001254859 0.001275708 0.001339924 0.001236493 0.000713251 0.001573204 0.001237484 0.001511272 0.00154445 0.001184266 0.001801599 0.001251389 0.001079235 0.001260796 0.001110975 0.001105338 0.001246905 0.000873993 0.001755965 0.002121272 0.001625125 0.001639514 0.001195071 0.001853529 0.001287238 0.00187707 0.000907813 0.001568419 0.00147655 0.000938296 0.002001631 0.001911995 0.000923269 0.000947299 0.001467969 0.000820006 0.001402948 0.002150632 0.00226537 0.00125271 0.001773585 0.001981355 0.002356796 0.002498116 0.001454209 0.001376277 0.003108519 0.001839759 0.00114319 0.001150283 0.001774155
lpie02 0.001403874 0.001379632 0.001438322 0.001113012 0.000821822 0.001195606 0.001440516 0.00090124 0.001306806 0.001134412 0.001610998 0.001485222 0.002127308 0.002214002 0.001698721 0.001440747 0.000663663 0.001070019 0.001108307 0.001399772 0.001552986 0.002681909 0.000771422 0.002051158 0.001428987 0.001156505 0.001401911 0.001932891 0.000896376 0.001618579 0.001234497 0.00135188 0.002796213 0.001172545 0.000893785 0.000992975 0.001124954 0.000741406 0.002503208 0.001044428 0.001361313 0.002046619 0.001007778 0.001995631 0.001082179 0.002980147 0.002490486 0.001074056 0 0.001134754 0.000528438 0.001252923 0.001197396 0.001114808 0.000827708 0.001190171 0.001225238 0.001737275 0.00132803 0.000887877 0.001940447 0.001743281 0.001369769 0.001055068 0.001118316 0.0011347 0.001359215 0.001705741 0.001179836 0.001627668 0.000947457 0.001126802 0.00145209 0.001866793 0.001175324 0.001045598 0.001486976 0.00083258 0.001586331 0.001303035 0.00130065 0.000818759 0.001023778 0.001110694 0.000632209 0.002331978 0.000733442 0.00099343 0.0021314 0.001125182 0.002144729 0.00102495 0.001487791 0.001026301 0.001672021 0.001548349 0.001428692 0.000893103 0.001011911 0.001496664 0.001341684 0.001115589 0.000836081 0.001069581 0.001577732 0.002841029 0.001516325 0.002136227 0.00180486 0.001784699 0.0018628 0.001314241 0.002026951 0.002376955 0.002196305 0.001621451 0.002185027 0.00190308 0.002009824 0.001244315 0.001699845 0.001797075 0.002326655 0.002297566 0.001612815 0.001765164 0.002132858 0.001489952 0.001815162 0.002626423 0.001385703 0.000925183 0.001660816 0.001653769 0.002272166 0.001382129 0.001287739 0.001161183 0.001845033 0.001461119 0.001162827 0.002090901 0.001756716 0.001532521 0.001155189 0.002372149 0.00163287 0.001762483 0.001647863 0.001616096 0.001449513 0.001579573 0.001694477 0.002063886 0.002220391 0.002067307 0.001940871 0.002295174 0.00225822 0.001077936 0.002174032 0.001902734 0.00134049 0.001500899 0.002215312 0.001368012 0.00173051 0.002105324 0.000949404 0.001454017 0.001551958 0.002069385 0.000963696 0.002060467 0.001490225 0.001101641 0.002048229 0.001924504 0.001587763 0.002168395 0.002208006 0.001141226 0.001323539 0.001198662 0.001401851 0.0016042 0.002217105 0.001655824 0.001983357 0.001462342 0.00193497 0.001344316 0.001952497 0.001743939 0.001682734 0.001940078 0.001703121 0.00114434 0.00141511 0.001120211 0.001854097 0.001389116 0.001658217 0.001372489 0.001322858 0.001495405 0.001305173 0.000998745 0.001642375 0.001609942 0.002099109 0.001839593 0.001307005 0.001927861 0.001352164 0.002212943 0.00186863 0.001362169 0.001286318 0.00165624 0.001227029 0.002026927 0.002152432 0.001902519 0.00191232 0.002961295 0.002084324 0.002254375 0.001791457 0.001980305 0.002179229 0.001380499 0.002046089 0.001411202 0.003028872 0.001965193 0.001885104 0.001338534 0.001202935 0.001451557 0.002226523 0.001302303 0.001522788 0.002075608 0.001610743 0.001985497 0.002316484 0.001634497 0.001756041 0.001687916 0.002022708 0.002287958 0.001300012 0.00248851 0.001705097 0.001554287 0.001863749 0.001490326 0.002658699 0.001323184 0.001586418 0.00117134 0.001815414 0.001691793 0.001284971 0.0021545 0.001659704 0.001896204 0.001334486 0.001797541 0.001833344 0.001695213 0.002389981 0.001682303 0.001891826 0.002273223 0.002570752 0.002640535 0.00220003 0.001931716 0.002035252 0.002991886 0.00191417 0.001128113 0.001348757 0.001603779
lpie03 0.001790483 0.002065543 0.001217563 0.000938802 0.001286834 0.000638429 0.000799458 0.000683987 0.000769847 0.00112188 0.001647033 0.001172861 0.001366091 0.00150152 0.001477275 0.001239427 0.001104673 0.000851287 0.001649998 0.00108433 0.001416885 0.002670456 0.000777587 0.002029337 0.001446127 0.001304163 0.001774809 0.002176104 0.001055576 0.00086255 0.001002612 0.001349124 0.00276477 0.001020204 0.000711788 0.000828228 0.000943129 0.000969905 0.001455234 0.000830326 0.001807364 0.001718335 0.000777315 0.002029564 0.000890888 0.002361459 0.002540525 0.000943085 0.001134754 0 0.000825754 0.00129199 0.000811985 0.001037927 0.000891321 0.001621248 0.000978551 0.001315304 0.001654747 0.000988743 0.002527018 0.002059805 0.001807922 0.000851999 0.001072498 0.001127716 0.00107108 0.00140308 0.001267483 0.001624722 0.001299246 0.001092247 0.000941627 0.001423692 0.001453525 0.001151651 0.00138195 0.001250441 0.00100125 0.001303751 0.001814775 0.000955422 0.000817586 0.000957391 0.001156106 0.002001111 0.00064356 0.001070685 0.001506027 0.001404779 0.001509293 0.001152035 0.001069702 0.000507598 0.001359207 0.001748749 0.001157705 0.000747524 0.001077145 0.000627096 0.001261465 0.000612059 0.001134756 0.001139787 0.001755336 0.002896433 0.001310047 0.001127119 0.001399792 0.00136694 0.001378046 0.00104966 0.001420748 0.002079914 0.001218361 0.001217593 0.001231944 0.001443883 0.001461221 0.000994759 0.001155766 0.00127003 0.001347167 0.002078577 0.001901843 0.001292701 0.001260535 0.001019094 0.001562717 0.001964781 0.001264197 0.000913244 0.001252553 0.001398964 0.002700074 0.00095248 0.00125946 0.001772789 0.001956558 0.000774922 0.00086163 0.000918335 0.001289308 0.001645872 0.000676341 0.002245803 0.001142727 0.001541969 0.0015253 0.001447784 0.001210315 0.001175576 0.000970376 0.001800998 0.001694363 0.001342915 0.001715573 0.002183791 0.001278138 0.00109545 0.001234799 0.001461741 0.001120316 0.001225864 0.001862083 0.001296519 0.001964503 0.001294526 0.001171804 0.001472991 0.00148243 0.00152415 0.001349771 0.001214874 0.001288999 0.00138401 0.001876371 0.001577787 0.001956393 0.001686557 0.001622691 0.001159573 0.001224692 0.001460297 0.001192349 0.000955616 0.001851762 0.00183354 0.001760457 0.001516923 0.001490087 0.000944611 0.001688943 0.001466422 0.001840434 0.001524157 0.001228393 0.001286164 0.00099255 0.000948208 0.001572203 0.000871542 0.002360684 0.000836101 0.001131277 0.000731659 0.001191821 0.000993114 0.001069422 0.001154112 0.001391708 0.001310592 0.001084941 0.001467251 0.001406065 0.001827574 0.001178444 0.001636313 0.001183675 0.002169974 0.000882693 0.001778156 0.002489109 0.002810579 0.001506744 0.002850536 0.00212548 0.001613065 0.001368614 0.001740716 0.001671016 0.001558147 0.001125653 0.001724358 0.002249796 0.001655022 0.001900769 0.00172219 0.001508671 0.001070372 0.00128384 0.00152657 0.0014454 0.001678045 0.001424858 0.001749156 0.001629653 0.001191556 0.001550244 0.001131077 0.001250817 0.001491116 0.001440004 0.001250327 0.002168811 0.00155568 0.00131055 0.00132138 0.002300066 0.001458843 0.001438943 0.000935811 0.001989677 0.001243227 0.001014582 0.002345536 0.001983524 0.001498409 0.000991543 0.001665021 0.001397097 0.001851536 0.00304403 0.002802583 0.001614972 0.002149957 0.001793012 0.002500984 0.002807213 0.00152542 0.001939514 0.003406716 0.001757964 0.000951651 0.000669978 0.001642413
lpie04 0.001742395 0.001234578 0.001553295 0.001021594 0.000827684 0.000918382 0.001449363 0.000523968 0.000983543 0.001026223 0.001954099 0.001549201 0.001358006 0.002253184 0.002000015 0.001212056 0.000583111 0.000861523 0.001273682 0.001709348 0.001065327 0.00298611 0.000695817 0.002004129 0.001097324 0.00097103 0.001638752 0.002398249 0.000812316 0.00136888 0.001248746 0.001978091 0.002937027 0.00111445 0.001126657 0.000672977 0.00101226 0.000835497 0.002168974 0.00073906 0.001377355 0.001715578 0.001155474 0.002311238 0.000876265 0.003082947 0.002838932 0.00057669 0.000528438 0.000825754 0 0.001172087 0.001089871 0.000857804 0.0004891 0.001446579 0.00094905 0.002128991 0.001354262 0.000698104 0.001839798 0.001871996 0.001510418 0.00091109 0.001017821 0.001171419 0.001510465 0.001978131 0.001388753 0.001812654 0.000792636 0.000894245 0.001544517 0.001784572 0.00115696 0.000995309 0.001921131 0.001162187 0.001372664 0.001381906 0.001294453 0.000673591 0.000825875 0.00123203 0.000676967 0.002809309 0.000984934 0.000856171 0.00195717 0.001018309 0.00253309 0.000834577 0.001365387 0.000667417 0.001743861 0.001242569 0.001383203 0.000621557 0.001479681 0.001522981 0.001618478 0.000995115 0.00085909 0.001550663 0.001810704 0.003227045 0.001223859 0.002261759 0.001959724 0.00144928 0.00124262 0.001352607 0.001530873 0.002370191 0.001912516 0.001737004 0.00185845 0.001807012 0.001547139 0.001078015 0.001534285 0.001533253 0.00189962 0.002090576 0.001497854 0.001550016 0.001887661 0.00145087 0.00151556 0.002462694 0.00130125 0.000997092 0.00170408 0.002159664 0.002462884 0.001213134 0.001391347 0.001304356 0.001708684 0.00137771 0.001221312 0.001745599 0.001644175 0.001550886 0.00142727 0.002365304 0.001514774 0.0022474 0.001513916 0.001476297 0.001275623 0.001541883 0.001412644 0.001977268 0.002196833 0.002393138 0.002277957 0.002439913 0.002017467 0.001506744 0.002034601 0.001987725 0.001355006 0.001531431 0.002066903 0.001069823 0.001623884 0.002303232 0.001018294 0.001532928 0.001267363 0.001714091 0.000914692 0.002290232 0.001529414 0.000882736 0.001881064 0.002064375 0.002064226 0.002099563 0.002194768 0.001330656 0.001340552 0.001081581 0.00134416 0.001683693 0.002457301 0.001988616 0.002370319 0.00135715 0.001877654 0.001390486 0.001960165 0.001854753 0.001623756 0.001874149 0.002092477 0.001256827 0.001386915 0.0014083 0.002212266 0.001500226 0.001423547 0.001431832 0.001501082 0.00152862 0.001439531 0.000724628 0.001431072 0.001666556 0.002245064 0.001902404 0.001666379 0.002075309 0.001470811 0.002356492 0.002112239 0.00113797 0.001497953 0.001564513 0.00125239 0.001976619 0.0025583 0.002615664 0.00220079 0.003293714 0.002334593 0.002252567 0.001934269 0.002505844 0.002275859 0.001432099 0.00188072 0.002048577 0.003318206 0.001845063 0.002119208 0.001294705 0.001550968 0.00114956 0.002107269 0.001208175 0.001602428 0.002124263 0.001626828 0.002422071 0.002278353 0.001660086 0.001648839 0.001559896 0.002074387 0.002339946 0.001496372 0.002491327 0.002126016 0.001946608 0.001973824 0.001704299 0.002427636 0.001549189 0.001911731 0.001084065 0.002147905 0.001917199 0.001454411 0.00242039 0.002059442 0.001625929 0.001395919 0.001760719 0.001417516 0.001861685 0.002704179 0.001669848 0.001851643 0.002296366 0.002905023 0.003077331 0.002967834 0.001861341 0.001866227 0.003629776 0.002197931 0.001169603 0.001344988 0.002055765
lpie05 0.001163465 0.001371276 0.001680161 0.001305656 0.000819952 0.001300067 0.000932196 0.001200393 0.001140257 0.000629277 0.001385357 0.001767273 0.000959878 0.001761796 0.002055742 0.000946187 0.001047893 0.001074276 0.000909724 0.001261929 0.001184009 0.002663787 0.001655051 0.001177234 0.001134538 0.001588347 0.002168043 0.001369244 0.001312704 0.001553645 0.001634011 0.001518873 0.004226435 0.000948379 0.001317987 0.000854382 0.001249671 0.0007095 0.002235858 0.001267941 0.001591659 0.001801744 0.000768917 0.002112194 0.000667433 0.002142625 0.00212587 0.000651299 0.001252923 0.00129199 0.001172087 0 0.000891093 0.000862145 0.001148229 0.001906446 0.000667714 0.002101278 0.001432051 0.000713838 0.002806786 0.002232275 0.002344987 0.001481294 0.000929408 0.000877971 0.002135119 0.00117723 0.001426316 0.001997832 0.000863468 0.001060826 0.001639451 0.00152096 0.001527822 0.001313041 0.000943603 0.001499501 0.001066406 0.001033928 0.000464068 0.00088338 0.000700547 0.001420367 0.000713873 0.001770543 0.001056958 0.001608745 0.001749462 0.000963785 0.001686767 0.000744458 0.001172301 0.001047519 0.002068627 0.002187312 0.001357134 0.001176053 0.000909626 0.001467123 0.001347061 0.001088403 0.00085653 0.00086959 0.00094791 0.001754181 0.001698323 0.001186019 0.001029659 0.001406788 0.002400108 0.001153865 0.001084296 0.001568158 0.001317704 0.001220857 0.001505628 0.000742807 0.000912785 0.001174736 0.00070899 0.001165487 0.001280428 0.001565084 0.001186657 0.001313399 0.001461175 0.001151026 0.001172002 0.001341268 0.001198836 0.000698575 0.000975441 0.001550024 0.001095853 0.000837993 0.001003337 0.001043753 0.001526017 0.000703368 0.000802639 0.00130515 0.000942402 0.00088546 0.001239779 0.001139689 0.001083479 0.001447743 0.001461753 0.001150658 0.001094301 0.000935144 0.000926633 0.000976984 0.001144483 0.001274132 0.001469134 0.00102541 0.001613538 0.00081328 0.001470212 0.001962602 0.000970952 0.000913239 0.001761908 0.000945442 0.001136642 0.001243834 0.001034317 0.001211021 0.001265065 0.00119121 0.00097249 0.001493593 0.001499413 0.001439096 0.001065405 0.001319 0.001353949 0.001044387 0.001185039 0.000705655 0.00069764 0.00085166 0.000796364 0.001243955 0.001229224 0.001071344 0.001420399 0.001208042 0.001400556 0.001188251 0.001771566 0.001339434 0.001574064 0.001770671 0.00205694 0.001427358 0.001156819 0.000952997 0.001273754 0.00086457 0.001329722 0.001086078 0.001311047 0.001679128 0.000974249 0.000774164 0.000875375 0.001297846 0.001366772 0.001576673 0.001040125 0.001702987 0.000860581 0.000811724 0.00120736 0.001336997 0.001300298 0.001633646 0.001175771 0.001089934 0.001970859 0.001992859 0.001586551 0.001951652 0.001546565 0.001406339 0.000986053 0.001497412 0.001123695 0.001841101 0.001154231 0.001545453 0.002033887 0.001182327 0.001285203 0.000813375 0.001008236 0.000863201 0.001308297 0.001544723 0.001429656 0.001515375 0.000712586 0.00168414 0.000891974 0.00123725 0.001085717 0.001120151 0.001159419 0.001247396 0.000879261 0.001809361 0.001902412 0.001276561 0.001533408 0.001072548 0.001752926 0.000879159 0.001651297 0.001067405 0.001122569 0.001046243 0.00118397 0.001699675 0.001734808 0.001151526 0.000841478 0.001175824 0.001184124 0.001273535 0.001728795 0.002414756 0.001203407 0.001595342 0.001876936 0.001503756 0.001804403 0.001119479 0.001636528 0.002793331 0.001882812 0.000766311 0.001077826 0.00166898
lpie06 0.001428777 0.001373161 0.000954028 0.000842072 0.000572611 0.000891249 0.000405767 0.000579095 0.000848778 0.000668132 0.001122376 0.000657197 0.000832608 0.001818988 0.000681154 0.000379403 0.000560158 0.000468504 0.001217619 0.001127728 0.000664581 0.001418374 0.00104358 0.001271335 0.00082498 0.000542072 0.001329223 0.001376793 0.000673906 0.000526339 0.000688672 0.001168599 0.001799928 0.00124401 0.000887004 0.000430405 0.001075076 0.000789653 0.001631489 0.000851383 0.000866544 0.000745662 0.001026578 0.000952894 0.000362099 0.001359939 0.001800726 0.001144361 0.001197396 0.000811985 0.001089871 0.000891093 0 0.000287983 0.000605923 0.001041178 0.000461826 0.000986897 0.000838136 0.00062958 0.001714661 0.000766162 0.001149296 0.000728721 0.000564385 0.00066287 0.00087716 0.000387646 0.000427789 0.000921736 0.001114357 0.000620572 0.000549476 0.000928651 0.000685918 0.000629299 0.001293208 0.001068269 0.000753423 0.001213185 0.001634659 0.000426474 0.000772336 0.000911993 0.00070509 0.002045702 0.00069359 0.000903548 0.001083836 0.000571808 0.001775877 0.000579089 0.000966893 0.000651107 0.0006326 0.000918839 0.000917108 0.000637405 0.000872495 0.00064419 0.001234765 0.000478469 0.000621661 0.00101035 0.001311756 0.002774505 0.00104665 0.001080421 0.001215537 0.001250798 0.001655533 0.000893522 0.001555202 0.001966801 0.002075411 0.001362238 0.001166834 0.001530918 0.001700461 0.001729519 0.001312021 0.000935367 0.001715879 0.002648589 0.001405498 0.001440043 0.001887258 0.001062216 0.001484002 0.002707888 0.001013167 0.000747842 0.000995412 0.001360255 0.001889314 0.00083763 0.001057404 0.001166818 0.001541199 0.001020011 0.00111767 0.001365207 0.001546691 0.000997164 0.000768682 0.001943877 0.001310002 0.001797113 0.001255797 0.00139952 0.001362927 0.001367228 0.001128992 0.002312592 0.002033897 0.001998986 0.001521034 0.001942316 0.001620282 0.001477741 0.001543072 0.00130862 0.001177782 0.001101399 0.00138485 0.001258693 0.001569289 0.001487943 0.001332784 0.000875578 0.001425032 0.00166777 0.001777734 0.001825497 0.001889555 0.001586876 0.001903898 0.001207406 0.001639606 0.002018061 0.002259711 0.000964607 0.001489246 0.001688061 0.001192606 0.001249018 0.001571873 0.002176967 0.001964642 0.001793877 0.001227844 0.000807451 0.001556037 0.001323735 0.002069124 0.001464155 0.001057492 0.001460299 0.001312004 0.001525064 0.00203282 0.00124018 0.001067278 0.000893435 0.001949356 0.000874966 0.001053243 0.000610086 0.001372663 0.000865288 0.00181869 0.00138879 0.001408951 0.000975439 0.001315462 0.001270822 0.001120157 0.001375563 0.001311608 0.00158114 0.000828292 0.001633382 0.002150396 0.002060023 0.001404669 0.002487667 0.001903429 0.001944557 0.001585743 0.001562403 0.001586547 0.001290746 0.00166421 0.001895106 0.002144697 0.001637935 0.001913463 0.001175858 0.001190448 0.001030098 0.001742612 0.001144426 0.000901422 0.00182044 0.000951184 0.001573218 0.001233613 0.00197257 0.000943019 0.001094544 0.001513304 0.001545567 0.001458012 0.001792725 0.001309784 0.001078366 0.001095862 0.001147925 0.001585023 0.000674938 0.001130001 0.00105776 0.001568683 0.001081515 0.001318543 0.001999103 0.001247846 0.001281828 0.000717771 0.001400409 0.00150727 0.001899052 0.002258875 0.00174256 0.001703986 0.002677365 0.001977063 0.002193521 0.002231499 0.001425717 0.001385728 0.002683596 0.001055812 0.000782949 0.001050286 0.001214272
lpie07 0.001064485 0.001557351 0.001004283 0.001281965 0.000420619 0.001100862 0.000694177 0.000742687 0.000857967 0.000773445 0.000981997 0.000753992 0.00092784 0.001778386 0.000703809 0.000291216 0.000581598 0.000529843 0.001391785 0.001500595 0.000441773 0.001916122 0.001141655 0.001231299 0.000427012 0.000708682 0.001804635 0.001395474 0.000493602 0.000713582 0.000731561 0.001156026 0.001995747 0.001306945 0.001155932 0.000529398 0.001163879 0.000878797 0.002164707 0.000762141 0.000884754 0.001071758 0.00098989 0.001030689 0.000439745 0.001503149 0.001592959 0.000930056 0.001114808 0.001037927 0.000857804 0.000862145 0.000287983 0 0.000684436 0.001347419 0.000670468 0.001601331 0.001248107 0.000516435 0.00174362 0.000687798 0.000977709 0.000524792 0.000533655 0.000631697 0.001023671 0.000570757 0.000498335 0.001082785 0.001178988 0.000542742 0.000821609 0.001176681 0.001008918 0.000900742 0.001415236 0.001151697 0.000631568 0.000990255 0.00139509 0.000412586 0.000582725 0.000848855 0.000685216 0.002025137 0.000761076 0.000698551 0.001112814 0.000430291 0.00192275 0.000476547 0.001264276 0.000757864 0.000849321 0.001140913 0.001008328 0.000476755 0.000921505 0.000794421 0.001089548 0.000792779 0.000577693 0.001096606 0.001666101 0.003108395 0.00141651 0.001600852 0.001825337 0.001604301 0.001904155 0.001173727 0.002008884 0.00207866 0.002136033 0.001214921 0.001269249 0.001492195 0.001551112 0.001701899 0.001251345 0.001368426 0.001705748 0.002800145 0.001454394 0.001657588 0.001930104 0.00141783 0.00158028 0.002877305 0.001469218 0.001028683 0.001335086 0.002004815 0.002150864 0.00093633 0.001198173 0.001169126 0.001470172 0.001352097 0.001317816 0.001925382 0.001756969 0.00116834 0.001270966 0.001985815 0.00172946 0.001766723 0.001593885 0.001305784 0.001282247 0.001617065 0.001319849 0.002527143 0.002305275 0.002246982 0.002036137 0.001925187 0.001585787 0.001757768 0.00205693 0.001607124 0.001393195 0.0012759 0.001832347 0.001551897 0.001846299 0.002023846 0.001520326 0.001381612 0.00167998 0.002003744 0.001676459 0.002171934 0.002057118 0.001769079 0.002109959 0.001587481 0.001934716 0.002277443 0.002415228 0.001081933 0.001508037 0.00142442 0.001042864 0.001587794 0.001697929 0.002022912 0.002179547 0.001800744 0.001619591 0.000979832 0.002079871 0.001604632 0.002034127 0.001530745 0.001459131 0.001635056 0.001443595 0.001821692 0.002265354 0.001439317 0.00102469 0.001204305 0.001800302 0.001188682 0.001371386 0.000764694 0.001586444 0.001119933 0.002122914 0.001858085 0.001465441 0.001091719 0.001337858 0.001466439 0.001538208 0.001521441 0.001392429 0.001514151 0.001031124 0.001866609 0.002169647 0.001908185 0.00136111 0.002392516 0.001584393 0.001768913 0.001632796 0.001564903 0.001754993 0.001066885 0.00155856 0.002269788 0.002079156 0.001244893 0.001783631 0.00091576 0.001287053 0.000993047 0.001491687 0.00097277 0.000890927 0.001409091 0.000745389 0.00151431 0.001126254 0.001944907 0.001010357 0.001136954 0.001436437 0.001625031 0.001208414 0.001954828 0.001179458 0.001307389 0.00139638 0.001056929 0.001293453 0.000626175 0.001019459 0.001019981 0.001329047 0.001199248 0.001208856 0.001652174 0.00125606 0.001280684 0.000751849 0.001340485 0.001241352 0.001649298 0.002016876 0.001496314 0.001576432 0.002474371 0.001842141 0.002071709 0.002048343 0.001281845 0.001208437 0.002994362 0.001185229 0.001034074 0.00091039 0.001266259
lpie08 0.001545903 0.000928109 0.001274074 0.001039427 0.000651582 0.001110127 0.000959355 0.000479679 0.000938285 0.000848892 0.001696118 0.001215477 0.00130754 0.002448652 0.001287132 0.000831919 0.000552399 0.000524415 0.00105874 0.001367223 0.00088701 0.001796108 0.000755928 0.001779769 0.001049369 0.000562493 0.001183713 0.001605861 0.000949642 0.000930162 0.000854014 0.001688247 0.001823747 0.001521702 0.000975933 0.000581512 0.001212679 0.000690422 0.001985995 0.000709608 0.000874424 0.001454481 0.001008176 0.001500487 0.000646217 0.002269055 0.00226746 0.000750228 0.000827708 0.000891321 0.0004891 0.001148229 0.000605923 0.000684436 0 0.001150669 0.000845976 0.001374065 0.000835596 0.000750429 0.001347217 0.001065344 0.000890462 0.00081285 0.000772666 0.000943755 0.00112854 0.001336914 0.000837069 0.001159016 0.00083675 0.000564282 0.000762229 0.001270646 0.000489854 0.000500655 0.00154859 0.000968923 0.001240571 0.001310227 0.00170362 0.000498092 0.000735954 0.000914786 0.000711366 0.002561157 0.001032653 0.000856549 0.001874714 0.000730634 0.002064402 0.000643512 0.001253406 0.00063954 0.001090024 0.000881239 0.001244807 0.000627907 0.001276434 0.001136239 0.00146185 0.000585113 0.000838846 0.001430112 0.001252081 0.002828383 0.000879017 0.001733499 0.001402341 0.001178284 0.001129002 0.000905388 0.00137196 0.002289566 0.002516736 0.001875165 0.001641102 0.002084945 0.001973918 0.001589987 0.00168964 0.001120065 0.002017716 0.002655542 0.001553908 0.001587852 0.002132354 0.001247529 0.001720213 0.003022473 0.001009657 0.000933457 0.001320849 0.001706177 0.002218656 0.00112276 0.001228814 0.001306505 0.001372497 0.001091048 0.001077825 0.001422826 0.001705237 0.00115213 0.000969936 0.002376151 0.001443844 0.002520461 0.001290868 0.001470823 0.001391353 0.001390189 0.001403755 0.002210264 0.002266347 0.00237067 0.001701394 0.002575851 0.002137905 0.001523283 0.001968235 0.001752918 0.001065463 0.001405907 0.001651389 0.0011831 0.001464025 0.002181399 0.001223584 0.001005388 0.001341524 0.001281201 0.001284951 0.001938296 0.001650418 0.000901333 0.002090781 0.00162909 0.001468604 0.002164109 0.002334597 0.001168044 0.001531217 0.001502902 0.001542702 0.001672552 0.002206289 0.002374254 0.002300111 0.001775745 0.001313228 0.001046479 0.001775214 0.001732061 0.001736536 0.001708953 0.00142357 0.00134373 0.001262054 0.001401948 0.002028784 0.001535193 0.000962554 0.000963819 0.001914097 0.000994213 0.000970669 0.000561561 0.00152771 0.001045311 0.002272892 0.001441209 0.001492155 0.001472714 0.001530485 0.002066305 0.001547254 0.001017874 0.001549925 0.001312154 0.000921936 0.001812335 0.002021281 0.00213656 0.001750012 0.00272267 0.002217983 0.002243197 0.002012655 0.002125431 0.001789117 0.001374024 0.002032407 0.001801025 0.002799741 0.002051577 0.002103953 0.001263156 0.001156262 0.00121383 0.002371661 0.000951127 0.001021399 0.002042741 0.001397777 0.001908009 0.002110642 0.00191224 0.00123711 0.001341536 0.001922031 0.001944595 0.001702277 0.002202632 0.001540661 0.00147119 0.001678935 0.001364949 0.00182495 0.001026059 0.001508707 0.001169167 0.001957427 0.001617304 0.001460555 0.002192839 0.001450188 0.001460359 0.001014966 0.001462885 0.001579727 0.001713349 0.002528669 0.001551797 0.002063526 0.002365796 0.00248666 0.002785124 0.002693697 0.001656607 0.001635133 0.002814423 0.001459248 0.001055743 0.001342237 0.001459178
lpoi01 0.002450099 0.001358784 0.000987164 0.000782894 0.001323693 0.00100013 0.001316964 0.001233971 0.00176835 0.001414314 0.001895131 0.002025588 0.0021849 0.002942179 0.001718596 0.001529477 0.000677636 0.001462194 0.001418018 0.001138305 0.001576074 0.001405632 0.00074212 0.002463038 0.001897714 0.001018546 0.000559415 0.001769408 0.001359908 0.001915531 0.001594311 0.001762375 0.00198365 0.001614124 0.001479387 0.000979004 0.001647214 0.000783507 0.001717592 0.002011732 0.000835418 0.000967739 0.00171012 0.001551418 0.001362707 0.002223726 0.003063718 0.001726423 0.001190171 0.001621248 0.001446579 0.001906446 0.001041178 0.001347419 0.001150669 0 0.000986954 0.00105162 0.000689934 0.000985144 0.002270534 0.00150468 0.001724582 0.001695326 0.001559919 0.001589557 0.000912944 0.001693379 0.00120549 0.0011085 0.001005944 0.001428986 0.001388146 0.001579187 0.000914938 0.00074168 0.002117219 0.001013624 0.002285868 0.002153025 0.002523088 0.00098271 0.001863168 0.001327813 0.000950716 0.002059653 0.000764326 0.001622063 0.001914405 0.001318735 0.002403554 0.001213305 0.000962969 0.001656633 0.001547593 0.001190348 0.001194823 0.001095962 0.001487317 0.001904585 0.001923545 0.000865664 0.000998741 0.00137811 0.001757668 0.002889995 0.001508139 0.002252689 0.001653589 0.00156135 0.002145466 0.001324242 0.002135335 0.002917436 0.003342534 0.00206284 0.002370703 0.00294746 0.002734352 0.002152257 0.002893637 0.00165924 0.003255338 0.003210707 0.002036208 0.00230484 0.002946892 0.001773729 0.00244941 0.003636536 0.001375926 0.001140039 0.00219909 0.001302742 0.002762697 0.002108838 0.002041504 0.00183493 0.002977099 0.002280715 0.001902293 0.002527288 0.002671521 0.001498422 0.001634755 0.002893418 0.002014357 0.002980738 0.00180736 0.002559609 0.002032221 0.001657887 0.001867206 0.003138323 0.003121056 0.003090327 0.00195117 0.002500506 0.0031372 0.001766324 0.002315272 0.002042512 0.00239452 0.002150269 0.002487795 0.001924405 0.002186434 0.002374791 0.001760273 0.00173206 0.002621157 0.002757616 0.001799573 0.002878234 0.00234059 0.001773201 0.002683388 0.001943806 0.001910154 0.003041179 0.00307419 0.001796558 0.002373097 0.002492975 0.002474978 0.001761802 0.003014518 0.003446817 0.00269464 0.002514764 0.001964406 0.001839236 0.002014172 0.002184909 0.002776302 0.002753926 0.001484983 0.001678273 0.00234456 0.002260916 0.002806696 0.002148367 0.001700157 0.002235124 0.00271255 0.001835458 0.001682823 0.001520069 0.002811218 0.001583441 0.003165075 0.002594236 0.002601863 0.002508648 0.002497758 0.002595175 0.001744522 0.001484914 0.001663744 0.002229618 0.001791079 0.002455236 0.00244409 0.002309089 0.002686289 0.003012982 0.002644147 0.00283141 0.00203366 0.002130509 0.002850483 0.00184886 0.002392746 0.0019239 0.00345043 0.002855017 0.002158253 0.00204421 0.001451739 0.002081625 0.00278042 0.001704192 0.001672858 0.003525142 0.001786743 0.002461498 0.002554888 0.002158096 0.001423333 0.001978179 0.002262412 0.002669164 0.001917157 0.002844519 0.001445398 0.001109354 0.001552872 0.0019302 0.003538123 0.001605137 0.001987136 0.00119073 0.002118566 0.002030112 0.002025526 0.002680333 0.001586864 0.00179636 0.001760171 0.002524711 0.002461488 0.002379086 0.002164149 0.00190613 0.002952457 0.003664 0.002889081 0.003151458 0.002799252 0.002834086 0.002220332 0.002337624 0.00185359 0.001340706 0.002040086 0.001492824
lpoi03 0.001602883 0.001052798 0.001333307 0.000591371 0.000747517 0.000614123 0.000678812 0.000622915 0.000980597 0.000671031 0.00124687 0.001037594 0.000921312 0.001286525 0.001365854 0.000832974 0.000471344 0.000652752 0.00090216 0.001357008 0.000743808 0.001757808 0.000906487 0.001210618 0.001064033 0.000892009 0.001249138 0.001441609 0.000604717 0.001157413 0.001131745 0.001209734 0.002701511 0.000966466 0.000975619 0.000352587 0.000834041 0.000660991 0.001678604 0.001123224 0.000968852 0.000689854 0.001182608 0.001311757 0.000386895 0.001774412 0.00258569 0.001136201 0.001225238 0.000978551 0.00094905 0.000667714 0.000461826 0.000670468 0.000845976 0.000986954 0 0.001340703 0.000666339 0.00064597 0.002076817 0.001448511 0.001811618 0.001060642 0.000698093 0.000892565 0.001051062 0.00083684 0.00086561 0.001413474 0.000645351 0.001020926 0.001246111 0.000712139 0.001026483 0.000951537 0.001391435 0.001214977 0.00098901 0.001238473 0.001311003 0.000604699 0.000902791 0.001465001 0.000617198 0.002076252 0.000709599 0.00103369 0.001319299 0.000712763 0.001963102 0.000678377 0.000859738 0.000789545 0.001211449 0.000871634 0.000678874 0.000761028 0.000772661 0.001350644 0.001178561 0.000519741 0.000502424 0.0008793 0.001201235 0.002836327 0.001233244 0.001486899 0.001139069 0.000949458 0.001943836 0.001038512 0.001294993 0.002015836 0.001921863 0.0015724 0.001453233 0.001497064 0.001362052 0.001558141 0.001472745 0.001147348 0.001882256 0.002205546 0.001109183 0.001379751 0.002114834 0.000979713 0.001384387 0.002244905 0.001172282 0.000694194 0.001070308 0.001514613 0.00128446 0.000890802 0.001125617 0.001456367 0.00208118 0.001013369 0.001259631 0.001580335 0.001438773 0.00087694 0.000987154 0.001689217 0.001115562 0.001766846 0.001515838 0.001618658 0.001202937 0.001355991 0.000764436 0.001884653 0.001956369 0.002071069 0.001549175 0.00179138 0.001571098 0.001058137 0.001447554 0.001076391 0.001504 0.001376821 0.001459107 0.000959951 0.001441059 0.00150733 0.001201198 0.001236929 0.001271277 0.001602312 0.001230765 0.00219158 0.001780855 0.001608967 0.00156912 0.00143389 0.001651207 0.001795786 0.001898892 0.000793155 0.00106219 0.001479856 0.001158749 0.00117184 0.002207473 0.002004472 0.002082937 0.001540537 0.001566692 0.001171059 0.001569344 0.001458124 0.002026863 0.002075963 0.001655137 0.001391122 0.001505834 0.001376486 0.002141681 0.001355535 0.001289791 0.001369654 0.0019809 0.001410373 0.001364266 0.000745733 0.001129424 0.001288071 0.001942347 0.001795406 0.001630843 0.001495893 0.001485435 0.001520502 0.001367844 0.001286102 0.001341211 0.001820033 0.001201554 0.001685263 0.002414735 0.00230689 0.00202285 0.002771729 0.002294714 0.002079088 0.001354765 0.001833051 0.002023632 0.001618739 0.0016574 0.00193706 0.002727415 0.002022467 0.002149985 0.001135598 0.001384532 0.001203439 0.001793934 0.001677321 0.001459541 0.002259034 0.001074753 0.002268934 0.001538181 0.001820423 0.001286789 0.001573014 0.001730149 0.002069549 0.001545416 0.002265872 0.001816857 0.001371913 0.001505597 0.00159486 0.002505663 0.001097234 0.001607176 0.001057096 0.001824161 0.001392766 0.001674981 0.002313457 0.001759083 0.001469711 0.001144474 0.001795527 0.00173291 0.001962195 0.002274963 0.002052937 0.001917438 0.002693051 0.002628198 0.002313412 0.002613161 0.001615604 0.002028707 0.003004266 0.001821797 0.00067588 0.001279382 0.001779394
lpoi05 0.002380662 0.002278267 0.001037875 0.001500898 0.001642322 0.001543907 0.001269554 0.001610357 0.001973 0.001714176 0.001946493 0.001620569 0.002348013 0.002779244 0.001400163 0.001876748 0.001254671 0.001243362 0.001625932 0.001031538 0.002009921 0.001404272 0.001398991 0.002828279 0.002377821 0.00151716 0.001025045 0.001879549 0.001633336 0.00164279 0.001570111 0.001437183 0.00208109 0.002273221 0.001177395 0.001336242 0.001674442 0.001264266 0.00187111 0.002177328 0.001437009 0.001638278 0.001712732 0.001751669 0.001378702 0.001894915 0.002958358 0.002390223 0.001737275 0.001315304 0.002128991 0.002101278 0.000986897 0.001601331 0.001374065 0.00105162 0.001340703 0 0.001016822 0.001822469 0.002339964 0.001722618 0.00204822 0.001885152 0.001890202 0.001599834 0.001063293 0.001362591 0.001042495 0.001224454 0.001936648 0.001596224 0.001234853 0.001704618 0.001358871 0.0013723 0.002084221 0.001224815 0.002398681 0.002498254 0.003057288 0.00162554 0.001738054 0.001150071 0.001524981 0.002690315 0.001055038 0.002013696 0.002528972 0.001790303 0.002147076 0.001549059 0.001769566 0.001585653 0.00108171 0.001781191 0.00114931 0.00145992 0.001061827 0.001259264 0.002128544 0.000629624 0.001551462 0.001068921 0.001780293 0.002947259 0.001511963 0.001399953 0.001240088 0.001516801 0.002168778 0.001126612 0.002122829 0.002495962 0.002999957 0.002112017 0.00150101 0.002706513 0.003077102 0.002668958 0.00263087 0.001689748 0.002871998 0.003647337 0.00215428 0.002188886 0.002697352 0.001494877 0.002428845 0.00356924 0.001323879 0.001377473 0.001612876 0.001296431 0.00271446 0.002064954 0.001604272 0.001997309 0.002311771 0.001763906 0.001569823 0.002072147 0.002165629 0.001546105 0.000814637 0.002336098 0.001734694 0.002343749 0.002083972 0.002352194 0.002224771 0.001840268 0.001881643 0.00281649 0.002773434 0.0021207 0.001228631 0.002379636 0.002925093 0.001687092 0.001925872 0.001758409 0.001701546 0.001923335 0.001984566 0.002080057 0.001926455 0.001572215 0.001927218 0.001429585 0.002467996 0.002406889 0.002335367 0.002003192 0.002202736 0.002214441 0.002491557 0.001393056 0.001663796 0.002765443 0.002663874 0.001907533 0.002137157 0.002820622 0.002415348 0.001384349 0.002540751 0.003268429 0.002102367 0.002545692 0.001484379 0.001247595 0.001877877 0.001924322 0.002690328 0.002314067 0.001088538 0.001590402 0.001706203 0.001755259 0.002326214 0.001756618 0.002304759 0.00160882 0.002457402 0.001069088 0.001640547 0.001769904 0.002429624 0.001307518 0.002477982 0.001847809 0.001963631 0.002100555 0.002315165 0.002232058 0.001143173 0.00189135 0.001528794 0.002289484 0.001520591 0.002444917 0.002368918 0.002441959 0.001857953 0.002850823 0.002579271 0.002762004 0.001972189 0.001927836 0.002035391 0.002145376 0.002466858 0.001574139 0.002764147 0.002875422 0.002421544 0.002205262 0.001265329 0.00228722 0.00263086 0.001931727 0.001583806 0.003058507 0.001760781 0.00184326 0.002561113 0.002334999 0.001834234 0.00208732 0.002173188 0.002422885 0.00228563 0.002386665 0.001664817 0.001388274 0.001406676 0.001739921 0.003336943 0.001558543 0.001634169 0.001507161 0.002199967 0.001787811 0.002019754 0.00271452 0.001551771 0.001706491 0.001634226 0.002509933 0.002669913 0.00232964 0.002773987 0.002637049 0.002432844 0.003288989 0.002159426 0.002894565 0.002398076 0.002630938 0.002321544 0.0021182 0.001755204 0.001048439 0.001868177 0.00148685
lpoi15 0.002142637 0.000944049 0.001466834 0.000796336 0.001003892 0.001025383 0.001180928 0.000944347 0.001611941 0.001055821 0.002374018 0.001822672 0.001622272 0.002704703 0.001924511 0.001657178 0.000707004 0.000896022 0.001157848 0.001580979 0.001295342 0.001602476 0.000981769 0.002281428 0.001912289 0.000922488 0.0007273 0.001856131 0.001108531 0.001706134 0.001774544 0.001670331 0.002524451 0.001867952 0.001530017 0.000773616 0.001347653 0.00081813 0.00157702 0.001616699 0.000845138 0.00083571 0.001642178 0.001836983 0.000850142 0.0024102 0.003440809 0.001694108 0.00132803 0.001654747 0.001354262 0.001432051 0.000838136 0.001248107 0.000835596 0.000689934 0.000666339 0.001016822 0 0.001277814 0.001643202 0.001674067 0.002077337 0.00185803 0.00135752 0.001559618 0.001149231 0.001457637 0.001140141 0.00150376 0.000856182 0.001375316 0.00128822 0.001348827 0.00092059 0.001093222 0.001947432 0.00124098 0.002093394 0.002146819 0.002285941 0.000984154 0.001566317 0.001430954 0.001070453 0.002812374 0.00102579 0.001614988 0.002000743 0.001309348 0.002618939 0.000978011 0.001068021 0.001301746 0.001198319 0.000758822 0.000890879 0.001021565 0.001299716 0.001859396 0.002241387 0.000670301 0.001166306 0.001418447 0.001123236 0.002971477 0.001098201 0.001910267 0.001320171 0.000880286 0.001561588 0.000925085 0.001452768 0.002322989 0.003125114 0.002178129 0.002023382 0.002654056 0.002443326 0.002341079 0.00258909 0.001290099 0.002881482 0.002985643 0.001388276 0.001736641 0.002669198 0.001208512 0.001844268 0.003302428 0.000884828 0.000775474 0.00142388 0.001467718 0.001681225 0.001698385 0.001411893 0.001593395 0.002214964 0.001746969 0.00152448 0.001988943 0.002185679 0.001150897 0.001151827 0.002235512 0.001483579 0.002790769 0.001435216 0.002219325 0.001743926 0.001593409 0.001431542 0.002430118 0.002399251 0.002821072 0.001669611 0.002232764 0.002871424 0.001550171 0.001712015 0.001235616 0.001658223 0.001821312 0.001569204 0.001264885 0.001466964 0.00216238 0.001585938 0.001254497 0.001618981 0.001797164 0.001537988 0.002720382 0.001907454 0.00159843 0.002009943 0.001637553 0.001446385 0.002232686 0.002513626 0.001428649 0.001732333 0.002057297 0.002009329 0.001657036 0.003013195 0.003175826 0.002586671 0.001980304 0.001790965 0.001441782 0.001716177 0.002083477 0.002448438 0.002829164 0.001727184 0.001263277 0.001800602 0.00160859 0.002502159 0.001834553 0.001365358 0.001920724 0.002584842 0.001722607 0.001376887 0.000915559 0.002021709 0.001603244 0.002724586 0.001857347 0.002477488 0.00237981 0.001913257 0.002432799 0.001534975 0.000983028 0.00182236 0.001777933 0.001408376 0.002185943 0.002748887 0.002324142 0.0024934 0.00342898 0.002757355 0.002855194 0.00194308 0.002357014 0.002341486 0.002039019 0.002590131 0.001611981 0.003721651 0.002936539 0.002476514 0.001613081 0.001178521 0.001638792 0.003027138 0.001488119 0.001583834 0.003232254 0.00163105 0.002628155 0.002571907 0.00231771 0.001459553 0.001902017 0.002477408 0.002942556 0.002050577 0.003137034 0.001751382 0.001199708 0.001616812 0.001989541 0.003192468 0.001164008 0.001984392 0.001335214 0.002420833 0.002003335 0.002389032 0.002988004 0.001802229 0.001849788 0.001819904 0.001893766 0.002434392 0.002156513 0.002525839 0.001940354 0.002963939 0.003517175 0.00305828 0.003081818 0.003072206 0.002421726 0.002458278 0.002568926 0.002003047 0.000965724 0.00206027 0.001898498
lpoi16 0.001171234 0.00095462 0.001163622 0.001047234 0.000561094 0.000845386 0.000848684 0.000716521 0.000712474 0.000701309 0.000926847 0.001209295 0.001285498 0.001948094 0.001313327 0.000468134 0.000551129 0.000740313 0.001006665 0.00102873 0.000685741 0.001815011 0.000876169 0.001161346 0.000676581 0.001116918 0.001612825 0.001212579 0.000919266 0.00140033 0.000753483 0.001499266 0.002458464 0.00077826 0.001205501 0.00054042 0.001162978 0.000600142 0.002258504 0.000759204 0.000942482 0.001383247 0.000820963 0.00144018 0.000689936 0.001546564 0.001590978 0.000628271 0.000887877 0.000988743 0.000698104 0.000713838 0.00062958 0.000516435 0.000750429 0.000985144 0.00064597 0.001822469 0.001277814 0 0.002151579 0.001255782 0.001256064 0.000665612 0.000741324 0.000651593 0.001136194 0.001168498 0.000820998 0.001077867 0.000631759 0.000682565 0.001241004 0.001021696 0.000874156 0.000649055 0.001160877 0.000781846 0.000816935 0.000810496 0.000889424 0.000378579 0.000643678 0.000957539 0.000499893 0.001453391 0.000741687 0.000827432 0.001483399 0.000454726 0.001608639 0.000412945 0.001085437 0.001020109 0.001626002 0.001423311 0.000993891 0.000417109 0.001107841 0.001288463 0.000920454 0.000721696 0.000470654 0.001210496 0.0013449 0.002185731 0.001369968 0.001632514 0.00142861 0.001382631 0.00188532 0.001123323 0.001331007 0.0019466 0.002046653 0.001266556 0.001754624 0.001294269 0.001250965 0.001231933 0.001163984 0.001173201 0.001863603 0.002363296 0.001339082 0.001618598 0.002003942 0.001329768 0.001681359 0.002482226 0.001291538 0.000880451 0.00125829 0.001528691 0.002017537 0.00101198 0.001207857 0.001016433 0.001535229 0.001202452 0.001071154 0.001684179 0.001384899 0.000823855 0.001386215 0.001815285 0.001444972 0.002013997 0.001721681 0.001487659 0.001011606 0.001072944 0.001187267 0.001697684 0.001913751 0.00193903 0.001650814 0.001663023 0.001986578 0.001285596 0.001928638 0.001784971 0.001248524 0.001238124 0.001782614 0.001234908 0.001646277 0.001776232 0.001105295 0.001483296 0.001635321 0.001482645 0.00095705 0.001623294 0.001603426 0.001118574 0.001770912 0.001548744 0.001395261 0.001794639 0.002113614 0.000940932 0.001166119 0.001200451 0.00102802 0.001540714 0.001871222 0.001833684 0.002010937 0.001625029 0.001672728 0.001240572 0.001844004 0.001611069 0.001736385 0.001610499 0.001709467 0.001527517 0.001400142 0.001413304 0.002057052 0.001148136 0.001202798 0.001273839 0.00162028 0.001294196 0.001262773 0.00083434 0.001454061 0.00122147 0.002151366 0.002053059 0.001445623 0.00157907 0.001262344 0.001494122 0.001580003 0.001250877 0.001229271 0.001346788 0.001040299 0.001642039 0.001415484 0.001437539 0.001440244 0.001663799 0.001232785 0.001302395 0.001013958 0.001275481 0.001443377 0.00103326 0.001040362 0.00156403 0.001877123 0.001123137 0.001212602 0.000801807 0.000910142 0.000889903 0.001177526 0.00087284 0.000870828 0.00142174 0.000720573 0.001441556 0.001164841 0.001188168 0.000767126 0.000966084 0.001037114 0.001337974 0.000819278 0.001536089 0.001207031 0.000973849 0.001017755 0.000874033 0.001504005 0.00074467 0.00108797 0.000553021 0.000920986 0.000972172 0.000953662 0.001286813 0.001048653 0.000921541 0.000539049 0.001193937 0.000882405 0.001182383 0.001344228 0.001439343 0.001201153 0.001568044 0.001893803 0.00161744 0.001773551 0.001051633 0.001048599 0.002296613 0.001284669 0.000769592 0.000905847 0.001083583
lpoi02 0.002876194 0.00225907 0.002477027 0.002644152 0.001314622 0.002826226 0.002591739 0.001727394 0.002517446 0.00268627 0.002912853 0.001592995 0.002626281 0.003999703 0.002115788 0.00215234 0.001646396 0.001614616 0.002816902 0.002914707 0.001830788 0.003004586 0.001943524 0.002957105 0.002660492 0.001015756 0.001995986 0.003117332 0.002123823 0.002125761 0.001565629 0.002609752 0.002083924 0.003085032 0.002005927 0.001666276 0.001610657 0.00253139 0.003701469 0.001929132 0.001442858 0.002260696 0.002943722 0.002656661 0.002177314 0.003029847 0.003201823 0.002750357 0.001940447 0.002527018 0.001839798 0.002806786 0.001714661 0.00174362 0.001347217 0.002270534 0.002076817 0.002339964 0.001643202 0.002151579 0 0.001665178 0.001289599 0.001761234 0.001897736 0.00206517 0.002299824 0.002450217 0.001236287 0.001878324 0.002442914 0.001626506 0.002293248 0.002401136 0.00164078 0.001924418 0.00300353 0.001641814 0.002548292 0.002811806 0.003346689 0.001468484 0.002289501 0.001878589 0.002426114 0.004624085 0.00249301 0.001610978 0.003853182 0.001757956 0.00358415 0.001566062 0.003048963 0.002153418 0.001879237 0.001804862 0.001622716 0.001881134 0.002504174 0.00242582 0.002758627 0.002081005 0.001945071 0.002753259 0.002642795 0.005061473 0.001782656 0.003295565 0.003026477 0.002589536 0.002458244 0.002320565 0.002819853 0.003286888 0.004963064 0.003624507 0.002663088 0.003667636 0.003826831 0.003960639 0.003482275 0.002460508 0.003736927 0.004927594 0.00243693 0.003077727 0.003958567 0.002635741 0.003389913 0.005651381 0.001984297 0.002168055 0.00221432 0.003338166 0.003732052 0.002540732 0.001931209 0.001786598 0.00189072 0.002897982 0.002627813 0.003453627 0.003083816 0.002313355 0.00254921 0.003700913 0.003145902 0.003811111 0.002925263 0.003005617 0.002276568 0.003057885 0.003208824 0.003854508 0.003776175 0.003953145 0.003020681 0.003986221 0.004008301 0.003542379 0.003692761 0.00194073 0.002579537 0.002795673 0.001796704 0.002816556 0.002568407 0.003629972 0.002802118 0.002588014 0.002718759 0.002788929 0.003050836 0.003504819 0.00378081 0.00268238 0.003863222 0.002539075 0.002554323 0.003565503 0.004386038 0.003026118 0.002975207 0.002768011 0.002627642 0.003311992 0.003591092 0.004198135 0.003707705 0.003557949 0.002684004 0.001804093 0.002840115 0.003490946 0.003652419 0.003191839 0.002500658 0.002895443 0.002234042 0.002676139 0.003965795 0.002840608 0.001881516 0.002618719 0.003594697 0.0022839 0.002708594 0.00137218 0.003183418 0.002506779 0.004526094 0.002598929 0.00278379 0.002464487 0.002667465 0.003498249 0.002835272 0.001810783 0.002935724 0.001534795 0.00198647 0.003562397 0.002590947 0.002143916 0.002126084 0.003732206 0.002593241 0.003413833 0.003240628 0.002740253 0.003087272 0.001386158 0.003483246 0.002816605 0.003724451 0.002845567 0.003098469 0.001980827 0.001893151 0.00246886 0.003505068 0.001538508 0.001544752 0.00306289 0.002300404 0.002721446 0.003597485 0.003783625 0.002243996 0.002343592 0.003694588 0.003419875 0.003069635 0.003467461 0.001481617 0.002033479 0.002430902 0.00237458 0.002621264 0.001954501 0.001681915 0.002304072 0.003038225 0.002718597 0.002777043 0.002644633 0.001629449 0.002508674 0.002123407 0.002002383 0.002609939 0.002245934 0.003029918 0.001691482 0.003300741 0.003301156 0.003643914 0.003640587 0.00308496 0.002389413 0.002152743 0.002817639 0.001656736 0.001909562 0.002758059 0.00217373
lpoi06 0.001838084 0.001964464 0.001544176 0.002181973 0.001077455 0.00205267 0.001266413 0.001331901 0.001585862 0.00177931 0.001368942 0.00097729 0.002313478 0.002855208 0.000450814 0.000800518 0.001026151 0.001034841 0.002083336 0.002271781 0.000998429 0.00131237 0.001521534 0.001810074 0.001166654 0.00089688 0.001880244 0.001545738 0.001123152 0.001250327 0.000826878 0.001751938 0.000796291 0.002362264 0.001919914 0.001276415 0.002305663 0.001713111 0.003469241 0.001334121 0.000850175 0.00153365 0.001824114 0.000482614 0.001227831 0.001422586 0.001597045 0.002311035 0.001743281 0.002059805 0.001871996 0.002232275 0.000766162 0.000687798 0.001065344 0.00150468 0.001448511 0.001722618 0.001674067 0.001255782 0.001665178 0 0.000492835 0.000729731 0.001210212 0.001399304 0.001039446 0.001020493 0.000514623 0.000784296 0.002108457 0.001144336 0.000974944 0.001148447 0.001227791 0.001225804 0.002019938 0.001387037 0.001348318 0.001620011 0.002782446 0.000982289 0.001575936 0.00145442 0.001498116 0.002704655 0.001717537 0.000924964 0.001855082 0.000909356 0.002439767 0.001291745 0.002137797 0.001899747 0.00097762 0.001055763 0.001598114 0.00112391 0.001519055 0.001530097 0.001399414 0.001364745 0.001224735 0.002127318 0.002459599 0.004611275 0.002148381 0.002856844 0.00284872 0.002568918 0.002833738 0.002012428 0.003495774 0.00379179 0.004433588 0.00272731 0.002306946 0.003319199 0.003351238 0.003352802 0.002885874 0.002369901 0.003554342 0.005041815 0.002719641 0.003333047 0.003805988 0.00242103 0.003348017 0.00548763 0.002605613 0.002199873 0.002365303 0.002944361 0.003437921 0.001981224 0.002408227 0.00226639 0.002436039 0.002532009 0.002656102 0.003117268 0.003323729 0.001988796 0.002028492 0.003662493 0.003332069 0.003387605 0.003045247 0.002841066 0.002617941 0.002971469 0.002601148 0.004482718 0.004328198 0.003905982 0.002815483 0.003883418 0.003016351 0.002827484 0.003846245 0.002349196 0.002583815 0.002637377 0.002797975 0.003007941 0.003319055 0.003560926 0.002837281 0.002370408 0.003097702 0.003056232 0.002983671 0.003314702 0.003560793 0.002730864 0.004059066 0.002721054 0.00255075 0.004257328 0.004385632 0.001997523 0.003026689 0.003233155 0.00257522 0.003064427 0.003274719 0.00384089 0.003920997 0.003725205 0.002595681 0.001875228 0.003327542 0.002992307 0.003432095 0.002760026 0.001822604 0.00307199 0.00278661 0.003119394 0.003925688 0.002906418 0.001692933 0.002006262 0.003666267 0.001661715 0.002472947 0.001740956 0.003019546 0.001645032 0.003986065 0.002920952 0.002492339 0.001425833 0.002814819 0.002828231 0.002485471 0.002603139 0.00252113 0.002348432 0.001954436 0.003420773 0.002450549 0.002139709 0.001978774 0.002931324 0.002531896 0.002921432 0.002816134 0.002065461 0.002916143 0.001523178 0.002973678 0.003176511 0.002633174 0.002716836 0.003002952 0.001574554 0.002003378 0.002325833 0.002752623 0.001521783 0.001048724 0.002447715 0.001706052 0.002147502 0.00253354 0.00337985 0.001778698 0.002212 0.002626889 0.002737647 0.00258887 0.002839541 0.001133313 0.001934205 0.002300049 0.001674095 0.001866308 0.001126145 0.001326643 0.001952101 0.002054207 0.002035669 0.002320802 0.002117491 0.00148644 0.002288665 0.001310673 0.002341568 0.002533361 0.002688897 0.002656284 0.001817079 0.00296526 0.003756221 0.002783783 0.002967588 0.002828754 0.002198641 0.002059373 0.00332093 0.001564053 0.001978865 0.001850513 0.001377952
lpoi12 0.001389939 0.002021828 0.001394977 0.002330646 0.000959334 0.002196344 0.001696635 0.001385321 0.001615187 0.001841511 0.001271832 0.001078342 0.00267359 0.002988236 0.000783208 0.001126215 0.001389935 0.001070953 0.002348433 0.001911675 0.001032015 0.001882257 0.001274085 0.002014372 0.001406958 0.001126843 0.001705445 0.001532287 0.001497386 0.001609505 0.000540776 0.001838591 0.000960988 0.002589025 0.001524903 0.001398317 0.002010153 0.001583458 0.003724573 0.00113055 0.000939491 0.002489061 0.001601406 0.000949854 0.00162477 0.001652498 0.001246622 0.001897149 0.001369769 0.001807922 0.001510418 0.002344987 0.001149296 0.000977709 0.000890462 0.001724582 0.001811618 0.00204822 0.002077337 0.001256064 0.001289599 0.000492835 0 0.000631859 0.001086344 0.001174242 0.001244205 0.001495862 0.000597979 0.000800771 0.001816048 0.001024044 0.001038278 0.001559743 0.000963437 0.000988201 0.001927979 0.001087498 0.001347635 0.001315799 0.002789016 0.000889792 0.001299476 0.001151606 0.001561015 0.002662675 0.001749731 0.000695947 0.00247771 0.000926816 0.001970345 0.001181596 0.002352378 0.001740313 0.00147676 0.001719416 0.001896932 0.001178212 0.001636626 0.001384479 0.001173146 0.001439753 0.001166241 0.002138216 0.002363506 0.004375943 0.002020712 0.002820597 0.002745002 0.002529547 0.002665204 0.002028229 0.003106974 0.003684534 0.004249653 0.00288939 0.002493665 0.003106106 0.00334724 0.003015326 0.002624601 0.00243987 0.00323396 0.004666332 0.002945059 0.003302435 0.003732841 0.002629666 0.003479456 0.005052579 0.002460194 0.00220991 0.002170016 0.002780549 0.00387258 0.00198812 0.002158657 0.001870141 0.001933982 0.002247716 0.002211416 0.002887349 0.002951347 0.002033703 0.002006834 0.004037795 0.003088094 0.003232954 0.002960665 0.002470253 0.002123187 0.002645016 0.002700022 0.004002948 0.003814124 0.00351717 0.002507462 0.003935181 0.00317223 0.002733033 0.003892625 0.002366518 0.002232264 0.002446672 0.002808879 0.003033781 0.003073646 0.003505203 0.002542415 0.002379994 0.003070635 0.002648549 0.002639857 0.002591594 0.003376257 0.002174458 0.004171622 0.002496051 0.00235009 0.003788132 0.004021744 0.001933188 0.002850256 0.002707625 0.002346959 0.00289597 0.002920202 0.00328222 0.003405461 0.003491044 0.002276928 0.001504747 0.003145139 0.002941898 0.002814773 0.002322743 0.001634835 0.002987025 0.00233054 0.002738258 0.00332672 0.002492393 0.001826491 0.00171988 0.002916303 0.001447784 0.002164962 0.001553844 0.00287779 0.00146601 0.003853791 0.002629125 0.001886657 0.001480188 0.002631221 0.002891635 0.002406785 0.002374613 0.002248054 0.001887841 0.001534028 0.003138272 0.001645585 0.001687044 0.001690577 0.002352358 0.002206059 0.002527638 0.002817446 0.001999518 0.002533509 0.001195004 0.00259328 0.002847487 0.002343998 0.002219292 0.002588318 0.001763209 0.001682239 0.002157566 0.002481472 0.001185033 0.000915073 0.001911784 0.001746965 0.001513045 0.002469421 0.002888929 0.001823001 0.001950503 0.002400354 0.002141254 0.002298925 0.002289922 0.001203897 0.001820372 0.002244663 0.001284267 0.001500351 0.001344919 0.001147463 0.001768564 0.002078096 0.001785931 0.001839082 0.001792891 0.001195358 0.001977435 0.001129125 0.002000246 0.002073874 0.002129829 0.002533983 0.001853237 0.002551876 0.00282794 0.0024405 0.002676323 0.002435573 0.001653769 0.001639958 0.002719064 0.001158629 0.002051513 0.001720822 0.001125504
lpoi13 0.001230016 0.001645103 0.001312857 0.001579552 0.000783526 0.001137172 0.000979535 0.000669298 0.000544209 0.001234975 0.001027281 0.000646419 0.001679847 0.001781805 0.000605121 0.000637788 0.000850532 0.000592141 0.001920634 0.001830034 0.000783926 0.001877849 0.000832067 0.001102323 0.000931662 0.001006105 0.00194068 0.001517856 0.000637425 0.000959364 0.000461838 0.001282503 0.001408157 0.001160202 0.001197707 0.000795939 0.001344395 0.001316386 0.002773272 0.00044541 0.001026249 0.001650953 0.000913616 0.000959982 0.000910428 0.001393957 0.001256502 0.001359474 0.001055068 0.000851999 0.00091109 0.001481294 0.000728721 0.000524792 0.00081285 0.001695326 0.001060642 0.001885152 0.00185803 0.000665612 0.001761234 0.000729731 0.000631859 0 0.00068906 0.000966059 0.000842925 0.00109373 0.00063313 0.001022212 0.001457507 0.001069322 0.000818834 0.000864463 0.001347071 0.001208309 0.001244094 0.000869115 0.000464596 0.000741893 0.001822725 0.000657379 0.00076953 0.001111857 0.001224173 0.001864313 0.001038006 0.000221651 0.001312011 0.000700183 0.001620983 0.000912004 0.001504889 0.001044507 0.001257106 0.001216371 0.001001961 0.000528323 0.00109457 0.000912076 0.000645768 0.000999819 0.000939381 0.001599615 0.002169189 0.004139886 0.001845024 0.00222704 0.00245036 0.001969533 0.002246939 0.001659138 0.002505316 0.003088536 0.002767697 0.001933788 0.001830367 0.002082458 0.002247834 0.001969037 0.001615659 0.001857478 0.002289186 0.003721586 0.002229131 0.002419771 0.002533527 0.001710964 0.002544261 0.003749061 0.002123961 0.00136159 0.001488243 0.002269509 0.002865994 0.00119343 0.001557099 0.001806487 0.001835246 0.001515484 0.001618254 0.001856965 0.002111159 0.001607204 0.001367919 0.003035421 0.002296789 0.00225599 0.00250985 0.002151528 0.001542994 0.002046895 0.001688071 0.00300467 0.002859334 0.002480025 0.002440414 0.003165621 0.001824364 0.001768906 0.00263435 0.001638211 0.001698287 0.001886346 0.002161335 0.001997832 0.002662607 0.002483225 0.001838809 0.002110904 0.001989085 0.001927428 0.001865566 0.001985213 0.002350904 0.001874497 0.003045805 0.002357326 0.002178138 0.002778929 0.003059673 0.001185827 0.00172843 0.002026686 0.001551322 0.002095792 0.002479007 0.002403741 0.002885217 0.002538599 0.002230384 0.001186145 0.00264449 0.002257881 0.002594557 0.002069 0.00168959 0.002343911 0.001705629 0.001767028 0.002748001 0.001548749 0.002014769 0.001367285 0.002118749 0.001006679 0.002035622 0.001062609 0.001673442 0.001365109 0.002653529 0.002209347 0.0013863 0.000963058 0.001779203 0.00211111 0.001955853 0.002075549 0.001945315 0.002066192 0.001272346 0.002639435 0.002020232 0.001919607 0.001271492 0.00245871 0.001790955 0.001492151 0.001637584 0.001413531 0.001913943 0.001004176 0.00160778 0.002252193 0.001737602 0.001535704 0.00209781 0.000895118 0.001538901 0.001224973 0.001269741 0.001042059 0.000776623 0.001197019 0.001107377 0.001513729 0.001690208 0.001838825 0.001419003 0.001306681 0.001570356 0.00168221 0.001626561 0.001451821 0.001289657 0.001585065 0.001552985 0.001104114 0.001208761 0.000928985 0.000785596 0.001001732 0.001585858 0.001071666 0.001226823 0.00153589 0.001435804 0.001650851 0.000724032 0.001402987 0.001372575 0.001750589 0.002331261 0.001944137 0.001785399 0.002217811 0.001973076 0.001998344 0.002499364 0.001094346 0.001772244 0.00326934 0.001441106 0.001275635 0.000734676 0.001140202
lpra02 0.001030435 0.001393501 0.001056816 0.000934157 0.000574237 0.0009011 0.000613837 0.000493513 0.000706497 0.000670665 0.000974735 0.000718676 0.001096208 0.001390301 0.001089898 0.000591827 0.000790671 0.000639795 0.001283891 0.001688413 0.000546379 0.001964849 0.000914481 0.000887658 0.000706223 0.000937874 0.001632041 0.001575794 0.000622911 0.000947206 0.000779941 0.001162653 0.002231233 0.001446911 0.000960725 0.000532329 0.000830283 0.000965266 0.002233473 0.000625244 0.001089553 0.001561463 0.001033142 0.001090218 0.000641141 0.001588751 0.0018028 0.000925832 0.001118316 0.001072498 0.001017821 0.000929408 0.000564385 0.000533655 0.000772666 0.001559919 0.000698093 0.001890202 0.00135752 0.000741324 0.001897736 0.001210212 0.001086344 0.00068906 0 0.000712632 0.001192575 0.000580513 0.000658734 0.001376312 0.001041762 0.000994281 0.000892033 0.000976563 0.000820158 0.000868082 0.001539866 0.001223258 0.000432563 0.000850076 0.001387339 0.000548941 0.000553881 0.001276585 0.00100908 0.001788812 0.000868211 0.000602953 0.001058334 0.000417832 0.002052305 0.000815447 0.001150705 0.000763544 0.001331026 0.001257106 0.001151662 0.000682959 0.000951671 0.000880982 0.000776023 0.000869748 0.000523482 0.001196053 0.001669958 0.00352413 0.001509664 0.00162172 0.001750583 0.001730228 0.002298281 0.001372298 0.001932315 0.002437551 0.00215411 0.001796756 0.002017991 0.001513048 0.001758779 0.001745072 0.001209862 0.001715366 0.001876409 0.00289038 0.001929012 0.001949224 0.002438077 0.001815777 0.00197625 0.00254366 0.001728481 0.000813755 0.001198948 0.001776781 0.002026524 0.001009972 0.000972844 0.001483537 0.001923841 0.001219555 0.001355314 0.001691797 0.001721865 0.001330889 0.001369801 0.002610457 0.001561039 0.001948543 0.001633594 0.001620287 0.00133628 0.00180618 0.001378914 0.002526471 0.002174886 0.002192232 0.001995197 0.00245841 0.00143471 0.001358908 0.001959746 0.001214 0.001370497 0.001403257 0.001849611 0.001358854 0.001922155 0.002166727 0.001347248 0.001216284 0.001413056 0.001713542 0.001690491 0.001953633 0.00209854 0.001685172 0.002278519 0.001717228 0.002146053 0.002139385 0.002457931 0.000897236 0.001430429 0.001504502 0.001177607 0.001493605 0.00174919 0.001749761 0.00201741 0.002093211 0.001826216 0.000959864 0.00192621 0.001456641 0.002059136 0.001620576 0.001613807 0.001870724 0.001621275 0.001618644 0.001990995 0.001418299 0.001278616 0.001166972 0.001800816 0.001300138 0.001449565 0.000765018 0.001447932 0.001357204 0.001762945 0.001796427 0.001146673 0.001008588 0.001203944 0.001560626 0.001770853 0.001608222 0.001627991 0.002040548 0.000953346 0.00178955 0.002236218 0.00181069 0.001712916 0.002563504 0.002001005 0.001766785 0.001576065 0.001805348 0.001599087 0.001223068 0.001455501 0.002090786 0.002177289 0.001723635 0.001995545 0.001150141 0.001418756 0.000765157 0.001628916 0.001186952 0.001172239 0.001218758 0.001053032 0.001607514 0.001120643 0.001710095 0.001444059 0.001438385 0.001426089 0.001377636 0.001230487 0.001620204 0.001724491 0.001538114 0.001375507 0.001144587 0.001260161 0.000771146 0.001259391 0.001217592 0.001749347 0.000968514 0.00119602 0.001973935 0.001555653 0.001310984 0.000750482 0.001495578 0.001424669 0.001849316 0.002207914 0.001961639 0.001452071 0.002534853 0.002228838 0.001937393 0.002537519 0.001080101 0.001583854 0.003055751 0.001239849 0.0010448 0.001007943 0.001398554
lpra03 0.000662909 0.001381221 0.001018904 0.00152106 0.000397236 0.001399941 0.00094711 0.001154917 0.000985708 0.000553176 0.000604245 0.000836355 0.001787152 0.001609496 0.001010374 0.000740369 0.001111057 0.000604639 0.001050735 0.001121551 0.000770215 0.001753691 0.001441225 0.001171228 0.000719453 0.00146294 0.00171798 0.001012117 0.001146446 0.001398716 0.00063602 0.000929817 0.002483061 0.001630616 0.000923756 0.000752894 0.001299634 0.001024098 0.003133153 0.001156359 0.001192191 0.00201097 0.001033828 0.001369103 0.000564916 0.00169748 0.001417789 0.001098065 0.0011347 0.001127716 0.001171419 0.000877971 0.00066287 0.000631697 0.000943755 0.001589557 0.000892565 0.001599834 0.001559618 0.000651593 0.00206517 0.001399304 0.001174242 0.000966059 0.000712632 0 0.001367221 0.000657494 0.00052258 0.001111891 0.000884843 0.000575579 0.001258423 0.001373491 0.000718438 0.000801544 0.001271996 0.001311681 0.000780387 0.000743907 0.001196639 0.000562126 0.000363697 0.001094029 0.000708578 0.001771498 0.000898208 0.00114616 0.001779854 0.000359706 0.001271743 0.000531686 0.001752022 0.000918937 0.00160585 0.002043315 0.001282576 0.000895627 0.000822063 0.001239068 0.000823349 0.000641308 0.000627464 0.000979399 0.001408183 0.002244655 0.001552411 0.001259531 0.001217316 0.001738989 0.002450087 0.001202099 0.001765779 0.001784281 0.002273307 0.00153912 0.001718005 0.001329774 0.001600089 0.00196034 0.001113094 0.001545258 0.002052621 0.002730521 0.001878835 0.001743708 0.002421252 0.001885886 0.002044234 0.002567645 0.001577218 0.001226008 0.000841981 0.001626337 0.002048702 0.001281601 0.001006422 0.001054098 0.001276392 0.001128268 0.001170718 0.001864856 0.001509764 0.000679324 0.001210536 0.001885956 0.001354965 0.001639996 0.001873312 0.001361031 0.001292951 0.00163307 0.001525296 0.001797792 0.001893834 0.001826666 0.001305866 0.00168781 0.002039561 0.001539012 0.002269844 0.001896069 0.001191726 0.001423939 0.001726516 0.00154738 0.001536987 0.001898845 0.001350759 0.001238237 0.001583675 0.001419253 0.001636909 0.001413246 0.002114284 0.001334273 0.002074647 0.00111399 0.001289824 0.001841745 0.002049209 0.001042063 0.001287534 0.001332667 0.001039409 0.001726188 0.001273069 0.001393227 0.001591094 0.001862998 0.001516899 0.0008271 0.002156746 0.001468463 0.001768061 0.001529722 0.001669876 0.001513231 0.001361022 0.00148834 0.001554901 0.001281419 0.001160515 0.001026803 0.001536559 0.001225129 0.001376268 0.00096446 0.001526572 0.001328197 0.001891706 0.00202734 0.001023726 0.001576076 0.001523802 0.001220105 0.001567366 0.001733241 0.001285642 0.001477462 0.000850922 0.001759414 0.001330816 0.001512465 0.001582211 0.001845571 0.001670681 0.001978271 0.00165656 0.001565095 0.001293277 0.001662298 0.001650345 0.002079321 0.002083641 0.001385608 0.001925098 0.00142492 0.001023428 0.001529965 0.001637747 0.001511848 0.001229972 0.001458136 0.0010008 0.001186592 0.001135903 0.001874379 0.00144325 0.001408114 0.001600353 0.001317391 0.001231394 0.001707857 0.001782253 0.001355749 0.001478681 0.001011568 0.001472424 0.000938504 0.001104506 0.001399583 0.001477843 0.001009197 0.001324809 0.001684545 0.001221748 0.001373952 0.000759434 0.001586611 0.001642065 0.001493596 0.0019714 0.001929431 0.001450922 0.001635962 0.001888844 0.001670938 0.001470736 0.000996849 0.001220104 0.002441163 0.001200078 0.001229077 0.001340572 0.001484872
lpra07 0.001661127 0.001716367 0.000771078 0.001221234 0.001289906 0.000861355 0.001053991 0.001001973 0.001152812 0.001177277 0.001410266 0.001367166 0.002462136 0.001977894 0.000759411 0.001235642 0.000899105 0.000662897 0.001753269 0.001435125 0.001376777 0.001215942 0.000625913 0.002039822 0.001492741 0.00130493 0.001186551 0.001480978 0.000714758 0.001283722 0.001056876 0.000960731 0.001180749 0.001589593 0.001272874 0.000831862 0.001439682 0.00103583 0.001919395 0.001319608 0.001196002 0.001287568 0.001278656 0.00092837 0.001033071 0.001650021 0.002369385 0.001952199 0.001359215 0.00107108 0.001510465 0.002135119 0.00087716 0.001023671 0.00112854 0.000912944 0.001051062 0.001063293 0.001149231 0.001136194 0.002299824 0.001039446 0.001244205 0.000842925 0.001192575 0.001367221 0 0.001227305 0.000840489 0.001214926 0.001387072 0.001578115 0.000797025 0.001101131 0.001230861 0.001252974 0.001598573 0.001118465 0.001385577 0.001554818 0.003028642 0.000984694 0.001303458 0.001186566 0.001303432 0.001896639 0.000717755 0.000996689 0.00140592 0.001126615 0.001989615 0.001085916 0.001282423 0.001214252 0.001158687 0.001134233 0.000848442 0.000643227 0.001089501 0.001191861 0.001202628 0.00061218 0.001228502 0.001348111 0.00209963 0.003872885 0.001936283 0.002181958 0.002051534 0.001612576 0.002203296 0.00113215 0.002623634 0.003029929 0.003107813 0.001926154 0.002335754 0.003031257 0.002928573 0.00225225 0.002620079 0.002092459 0.003051307 0.003922556 0.002316065 0.002295193 0.002855787 0.00163203 0.002646593 0.004032946 0.002143103 0.001484341 0.00187651 0.001955487 0.00296014 0.001694975 0.001809456 0.002382774 0.002728523 0.002024827 0.001785639 0.002391975 0.0028719 0.00160911 0.001220146 0.003136264 0.00199163 0.002441548 0.002246057 0.002533846 0.001863416 0.002171546 0.001578238 0.003510152 0.003391044 0.002948374 0.00230459 0.002946333 0.002348016 0.001685019 0.002127777 0.001368622 0.002184732 0.002281332 0.002549137 0.002173177 0.002705269 0.002645239 0.002148325 0.001977973 0.002363134 0.002507079 0.001838491 0.00258839 0.002016404 0.002215306 0.003067324 0.002220815 0.002153254 0.003267723 0.00297945 0.001406324 0.002119802 0.002499277 0.002278481 0.00176686 0.003309437 0.003371385 0.002757438 0.00266595 0.002268751 0.001503393 0.002547189 0.002358526 0.002895359 0.002715059 0.001402887 0.001804367 0.002004597 0.002197252 0.002999133 0.001963132 0.002239728 0.001889229 0.002322123 0.001370347 0.002062228 0.001614201 0.002546801 0.001419703 0.002699523 0.002550945 0.002184595 0.001666253 0.002575159 0.002758757 0.001627991 0.002188113 0.001903454 0.002531194 0.001531488 0.003096492 0.002618558 0.002486048 0.002128497 0.003194505 0.002787346 0.002374238 0.002110173 0.001904532 0.002776324 0.002044884 0.002234857 0.00205592 0.002757787 0.002778563 0.002952104 0.001921041 0.001710847 0.002076724 0.00216129 0.001744973 0.001648654 0.002595044 0.001480412 0.002167794 0.002374631 0.00218994 0.002003983 0.002177216 0.002102081 0.002707928 0.002104781 0.002474413 0.001782463 0.001635806 0.001835198 0.001856062 0.00286091 0.001412022 0.001336711 0.001368812 0.00242238 0.001895205 0.001865622 0.002693081 0.001841908 0.002024416 0.001571849 0.002355318 0.002488466 0.002354072 0.002980028 0.002738432 0.002890784 0.003522398 0.002459734 0.00290986 0.003228231 0.002382111 0.002800529 0.003149679 0.001961087 0.001513501 0.001285996 0.001530606
lpra08 0.001247123 0.00198485 0.001213943 0.001379738 0.000797562 0.00136593 0.000451742 0.001168896 0.00119341 0.000859644 0.0009368 0.000628005 0.001455131 0.001382751 0.000660916 0.000705117 0.001152108 0.000830568 0.001557598 0.001684329 0.000958861 0.00153995 0.001703675 0.001154326 0.000903959 0.001225849 0.001916922 0.001266424 0.000915751 0.000881444 0.000819787 0.000730628 0.002176069 0.001910038 0.001137012 0.000867109 0.001511906 0.001325267 0.002563273 0.001324555 0.001310321 0.001345831 0.001299308 0.000833656 0.000530969 0.001334496 0.001776944 0.001834253 0.001705741 0.00140308 0.001978131 0.00117723 0.000387646 0.000570757 0.001336914 0.001693379 0.00083684 0.001362591 0.001457637 0.001168498 0.002450217 0.001020493 0.001495862 0.00109373 0.000580513 0.000657494 0.001227305 0 0.000503649 0.001158815 0.001623717 0.001122745 0.000837481 0.001096139 0.001158976 0.001203939 0.001559451 0.001702084 0.000680107 0.001173631 0.001817657 0.00093344 0.000932171 0.001433758 0.001283171 0.001798249 0.000900167 0.001234391 0.001042246 0.000762152 0.001762098 0.001066346 0.001446961 0.001169926 0.001056662 0.001564049 0.00124969 0.001142111 0.000713094 0.000879169 0.001061136 0.000849138 0.000929327 0.001054274 0.001756201 0.003373715 0.002004928 0.001274543 0.001716616 0.002185957 0.002989299 0.001493327 0.002567656 0.002463843 0.002541085 0.001697893 0.001752969 0.001740521 0.002195697 0.002494325 0.001565156 0.001841786 0.002371577 0.003478896 0.002219277 0.002163269 0.002720861 0.001862144 0.002287641 0.003092072 0.001959514 0.001237149 0.001221956 0.001736232 0.00208261 0.00139633 0.001334093 0.001835371 0.002213253 0.001492391 0.001729431 0.002104613 0.00215455 0.001319604 0.001147696 0.002382871 0.001939447 0.00182564 0.002108936 0.001967508 0.001983553 0.002155028 0.001717442 0.002899513 0.002566303 0.002253022 0.001958742 0.00226068 0.001761026 0.001747313 0.002185946 0.001517506 0.001715439 0.00172991 0.001986093 0.002049956 0.002368895 0.002007463 0.002009701 0.001423327 0.002067269 0.00228067 0.002541664 0.00213063 0.002636314 0.002566399 0.002590544 0.001630886 0.002025514 0.002574119 0.002725136 0.001186723 0.001891735 0.00224041 0.001494065 0.001780183 0.001608096 0.002085649 0.002200592 0.002527003 0.001989328 0.001216866 0.00246014 0.00166782 0.002830993 0.001963309 0.001543075 0.002104864 0.001956268 0.001967016 0.002274588 0.001673302 0.001618511 0.001340644 0.002408723 0.00136521 0.001664505 0.001256389 0.001864149 0.001467335 0.001979705 0.00212402 0.001518425 0.001142503 0.00172623 0.001339144 0.001592134 0.002356237 0.001771653 0.002462962 0.00127437 0.002172424 0.002430268 0.00208799 0.001698282 0.002612832 0.002218266 0.002198974 0.001788653 0.001599488 0.001781712 0.001779612 0.001968964 0.002448872 0.002137212 0.002085917 0.002399569 0.001640937 0.001610046 0.00155667 0.001917296 0.001740383 0.001281423 0.001721152 0.001131372 0.001653165 0.001186022 0.002529101 0.001603568 0.001716333 0.001693569 0.001646454 0.001711714 0.001973198 0.001772339 0.001508342 0.001530616 0.001424053 0.001699364 0.000766912 0.001288852 0.001694203 0.001700017 0.001085683 0.001775289 0.002287395 0.001638394 0.001929506 0.000964029 0.001921619 0.002251585 0.002343166 0.002599794 0.002426081 0.001988085 0.003081306 0.002118282 0.002001058 0.002234208 0.001518992 0.001881703 0.003143372 0.001230128 0.001335253 0.001257044 0.001523088
lput02 0.001040724 0.001466376 0.00091641 0.001504881 0.000451373 0.001344127 0.000852501 0.00097278 0.001050879 0.001002493 0.00084275 0.000509372 0.001822956 0.001818363 0.000467725 0.000654605 0.000789907 0.000488102 0.001451586 0.00140258 0.000676007 0.001221322 0.001124403 0.001318339 0.001010783 0.000945789 0.001223001 0.001073689 0.000877495 0.001154126 0.000411429 0.000863558 0.001316816 0.001898606 0.00095543 0.000702446 0.001160521 0.001143509 0.002907132 0.001006172 0.000649903 0.001447192 0.001230176 0.000726398 0.000700781 0.00116458 0.001396879 0.001632589 0.001179836 0.001267483 0.001388753 0.001426316 0.000427789 0.000498335 0.000837069 0.00120549 0.00086561 0.001042495 0.001140141 0.000820998 0.001236287 0.000514623 0.000597979 0.00063313 0.000658734 0.00052258 0.000840489 0.000503649 0 0.000652156 0.001258688 0.000715086 0.000963561 0.00086442 0.000732931 0.000870461 0.001470955 0.000890616 0.000816208 0.000923888 0.001940107 0.000633516 0.000787077 0.000937765 0.001062392 0.001998459 0.000944828 0.00063704 0.00170765 0.000472358 0.001574202 0.000668284 0.001715741 0.00124546 0.000953047 0.001232045 0.000940581 0.000776608 0.000811417 0.001039414 0.000809746 0.000649056 0.000643131 0.001171285 0.001694495 0.003330929 0.001587784 0.001688989 0.001700439 0.001796482 0.002370932 0.001341529 0.002269387 0.002500149 0.003241473 0.002016518 0.001761493 0.002127298 0.002412886 0.002609708 0.001932082 0.001828511 0.002678218 0.003793534 0.002009645 0.002363392 0.003007026 0.001862983 0.002605814 0.003833354 0.001718114 0.001273366 0.001114665 0.001841623 0.002374163 0.001491001 0.001188878 0.001303667 0.001573441 0.001628732 0.001684121 0.002269167 0.002024095 0.001162402 0.00114971 0.002513838 0.002032118 0.002186421 0.002196684 0.002011742 0.001648528 0.002057702 0.00190849 0.002778035 0.002771588 0.002479367 0.001667097 0.002440977 0.00244381 0.001898897 0.002575972 0.001381602 0.001641964 0.001834102 0.001744387 0.002064578 0.002053148 0.002239355 0.00183303 0.001579602 0.00209486 0.001960548 0.002095899 0.002000598 0.00252884 0.001879206 0.002870909 0.001561298 0.001583427 0.002703099 0.002999225 0.001270686 0.001825187 0.002098683 0.001547927 0.001903017 0.002028629 0.002525034 0.002432471 0.002581714 0.001808784 0.000955003 0.002299073 0.002000127 0.002458284 0.001915847 0.001463984 0.002002006 0.001728808 0.001868747 0.002478361 0.001734019 0.001400693 0.001410168 0.002289617 0.001111002 0.001750357 0.00113173 0.001989433 0.001347376 0.002723816 0.002180351 0.001394771 0.001315221 0.001823394 0.001834689 0.001700213 0.001854288 0.001628659 0.001586658 0.001125313 0.002517504 0.001552366 0.001261648 0.001298216 0.002053996 0.001649037 0.002049346 0.001757597 0.00131817 0.001661207 0.001120226 0.001944295 0.002012069 0.002010056 0.001768714 0.002061541 0.001244343 0.001015832 0.00152833 0.001794025 0.001115852 0.000756148 0.001570828 0.0010617 0.001268118 0.001659879 0.00225945 0.001339597 0.001554552 0.001758254 0.001739404 0.001573163 0.001809066 0.001077932 0.001107591 0.001310624 0.001022394 0.001420063 0.000718147 0.000836616 0.001271786 0.001529245 0.001060984 0.001529534 0.001648845 0.000947362 0.001469146 0.000760541 0.00160088 0.001802824 0.001636792 0.001905881 0.001613034 0.001859669 0.002300168 0.001982112 0.001882619 0.001757364 0.001200839 0.001281564 0.002203836 0.000977003 0.001072744 0.001291457 0.001041029
lput03 0.001658769 0.001560364 0.001249331 0.001831023 0.001143954 0.001691317 0.001025319 0.001294188 0.001287874 0.001607012 0.001425901 0.001149588 0.002353455 0.003106011 0.000962645 0.001310515 0.001199301 0.001202407 0.001964709 0.001355901 0.001053509 0.000908593 0.001220855 0.001571746 0.001449316 0.001304021 0.001196743 0.00120862 0.001637715 0.001756242 0.000613531 0.001767617 0.001309263 0.002157268 0.001843915 0.001192022 0.002283811 0.001312297 0.003229178 0.001250327 0.000611418 0.001677622 0.001253993 0.000743458 0.001264169 0.001016154 0.001166121 0.002085277 0.001627668 0.001624722 0.001812654 0.001997832 0.000921736 0.001082785 0.001159016 0.0011085 0.001413474 0.001224454 0.00150376 0.001077867 0.001878324 0.000784296 0.000800771 0.001022212 0.001376312 0.001111891 0.001214926 0.001158815 0.000652156 0 0.001531654 0.001240292 0.000898867 0.001066938 0.001030492 0.000760538 0.001636968 0.000997751 0.001378737 0.001428007 0.00241816 0.001012336 0.001334175 0.001259725 0.001547284 0.001792298 0.00143829 0.001062249 0.001827206 0.001118282 0.001290908 0.001434241 0.001528485 0.002034838 0.001552918 0.001591411 0.001334992 0.001216491 0.001239688 0.0014138 0.00127926 0.000997385 0.001184718 0.001901726 0.001679802 0.003552692 0.001995941 0.001827922 0.002063052 0.002240024 0.00288961 0.00181335 0.002548088 0.003450761 0.004028418 0.002648518 0.001983549 0.002693777 0.002980013 0.003040113 0.002498065 0.001822927 0.003472211 0.004493822 0.002947877 0.003209948 0.00358402 0.002301824 0.003359782 0.004583145 0.001892003 0.001793031 0.00178401 0.001736436 0.003401019 0.002226081 0.002025011 0.001832257 0.002201919 0.002092126 0.001987953 0.00234288 0.002628564 0.001451062 0.001748617 0.003442388 0.002918419 0.003282432 0.003080062 0.002896823 0.002281065 0.002111783 0.002462238 0.003326485 0.003400544 0.002963623 0.001805624 0.003232495 0.003460277 0.002209945 0.003534995 0.002201283 0.002075681 0.00249783 0.002391425 0.002765439 0.002880219 0.002832626 0.002393108 0.002240748 0.003168687 0.002212606 0.002632638 0.002116144 0.003412088 0.002048303 0.003610308 0.002065308 0.001705204 0.003357845 0.00374901 0.00184236 0.002767381 0.00308919 0.002470055 0.00278722 0.002596642 0.003078857 0.003205453 0.003545124 0.002016142 0.001587738 0.002939128 0.002608989 0.00325344 0.002521238 0.001450105 0.002749638 0.002422383 0.002311307 0.003071573 0.001986776 0.002038339 0.00173687 0.003268786 0.001182555 0.001995419 0.001441265 0.00274568 0.001336039 0.00364832 0.002573635 0.002056814 0.001837894 0.002647458 0.002056257 0.00192111 0.00226242 0.001980312 0.002262567 0.001572395 0.00261138 0.00132233 0.001664281 0.001666825 0.001791282 0.002111236 0.002090436 0.001798642 0.001373892 0.002147456 0.001479521 0.002149994 0.002414523 0.001858285 0.002391887 0.002100298 0.001502884 0.001357161 0.002162694 0.002017985 0.001067979 0.000724575 0.002335511 0.001521232 0.001309815 0.002191966 0.002584975 0.001246149 0.001545385 0.001943365 0.001872862 0.00210228 0.001821596 0.000937208 0.001327118 0.001531688 0.000995 0.001799958 0.000973876 0.001270016 0.001268704 0.001341582 0.001245752 0.00207937 0.001649508 0.001082082 0.001739604 0.000883125 0.001864442 0.002190926 0.002128514 0.001826539 0.001670625 0.002493922 0.002800209 0.002169091 0.001986547 0.002145255 0.001585956 0.001599839 0.001992178 0.001080105 0.001597181 0.001553466 0.000798293
lput04 0.001259347 0.000598044 0.00127359 0.000739589 0.000710276 0.000739675 0.00117865 0.000968057 0.001031988 0.000475817 0.001589743 0.001945489 0.001735763 0.001942001 0.002150487 0.001497007 0.000872728 0.000902573 0.001052567 0.001233027 0.001000551 0.00204304 0.000769518 0.001517314 0.00145671 0.001575366 0.001076986 0.001190329 0.0012683 0.002063661 0.001313169 0.001523956 0.003307679 0.001399808 0.001223791 0.000628713 0.001297409 0.000466134 0.002276478 0.001211499 0.001008948 0.001632589 0.000878849 0.00188376 0.000758455 0.002440502 0.002618448 0.000792796 0.000947457 0.001299246 0.000792636 0.000863468 0.001114357 0.001178988 0.00083675 0.001005944 0.000645351 0.001936648 0.000856182 0.000631759 0.002442914 0.002108457 0.001816048 0.001457507 0.001041762 0.000884843 0.001387072 0.001623717 0.001258688 0.001531654 0 0.001147412 0.001555483 0.001254584 0.00083572 0.000807688 0.001386718 0.001268626 0.001382198 0.000914598 0.001247822 0.000791891 0.000844157 0.001566618 0.000678881 0.001730925 0.000855919 0.001188209 0.001772107 0.000943585 0.001617794 0.000703125 0.001003758 0.001211851 0.00220656 0.00155422 0.0013128 0.00090222 0.001181848 0.001952429 0.001284483 0.000676246 0.000742587 0.001397692 0.001082448 0.002180517 0.001585447 0.001947369 0.001253656 0.001113536 0.002126582 0.00124971 0.001166052 0.002446333 0.002371396 0.001951972 0.002450118 0.001880175 0.001641535 0.00155614 0.001791234 0.001516781 0.002499086 0.002199563 0.00171836 0.001845804 0.002583802 0.001567389 0.001988243 0.002215299 0.001286923 0.000821146 0.00124073 0.00140467 0.001722768 0.001504788 0.001465625 0.00136459 0.002161406 0.001299693 0.001245376 0.001682287 0.001676449 0.000978295 0.00133876 0.002331174 0.001318153 0.002500549 0.001670683 0.001853933 0.001342762 0.001177431 0.00119482 0.001535041 0.001853049 0.002398535 0.001574199 0.001886821 0.002631451 0.001094202 0.001914043 0.001821583 0.001568573 0.001827771 0.002183434 0.001207699 0.001525689 0.002149445 0.001226982 0.001612922 0.001645037 0.001219199 0.000776889 0.002032955 0.001675286 0.000862543 0.001950138 0.001780649 0.001324397 0.001722971 0.001949617 0.000718509 0.001278799 0.001348261 0.001494667 0.001605372 0.002466553 0.001917405 0.002245447 0.001614132 0.001892682 0.00148779 0.002072913 0.001979435 0.001795139 0.002478581 0.002175509 0.001426835 0.001822466 0.001382825 0.001899917 0.001474976 0.001494825 0.001678025 0.001746621 0.001846044 0.001272124 0.000944644 0.001456205 0.001610926 0.002392212 0.002335088 0.001688979 0.00250148 0.00186415 0.001993076 0.001783631 0.00130271 0.001609049 0.001854301 0.00126517 0.001818204 0.001931371 0.002127495 0.002480415 0.002438533 0.002458 0.002083738 0.00152008 0.002096572 0.001876098 0.002100573 0.001789157 0.001733788 0.003108894 0.002114994 0.001986143 0.001524807 0.00114001 0.001428623 0.002123543 0.001494003 0.001622726 0.002380273 0.001450744 0.002157315 0.001959845 0.001455757 0.00143899 0.001717632 0.001731993 0.002063166 0.001341289 0.002346072 0.002263913 0.001233719 0.001714435 0.001472835 0.002521615 0.001297413 0.00208515 0.001079507 0.001963646 0.00140649 0.001866228 0.002502155 0.001989453 0.001557623 0.001364544 0.001813692 0.001826582 0.001745164 0.002076251 0.00223556 0.002228028 0.002169945 0.002825875 0.002217038 0.002717799 0.001525275 0.002059494 0.002766622 0.002189103 0.001196674 0.001630669 0.001886681
lput05 0.001313652 0.001786932 0.001249975 0.001501704 0.000492949 0.001630201 0.001218544 0.001181763 0.001537533 0.001123388 0.00116985 0.001163712 0.001339302 0.002134638 0.001376176 0.000646916 0.000900491 0.000900299 0.001117847 0.001162335 0.000779955 0.002370185 0.001512371 0.00221744 0.000667094 0.000909601 0.001707836 0.001732371 0.001359175 0.001091511 0.00086457 0.001616171 0.002391664 0.001923568 0.000943824 0.000897477 0.001507135 0.000955859 0.002587294 0.001257076 0.001268233 0.001858354 0.00133816 0.001854944 0.000738701 0.002369936 0.002192861 0.000766983 0.001126802 0.001092247 0.000894245 0.001060826 0.000620572 0.000542742 0.000564282 0.001428986 0.001020926 0.001596224 0.001375316 0.000682565 0.001626506 0.001144336 0.001024044 0.001069322 0.000994281 0.000575579 0.001578115 0.001122745 0.000715086 0.001240292 0.001147412 0 0.001232549 0.00177945 0.000672812 0.00060141 0.001861883 0.001456302 0.00137058 0.001386944 0.001336812 0.000476072 0.000711158 0.000635869 0.000558148 0.002761317 0.001102856 0.001321866 0.00235583 0.000663523 0.002021449 0.000472674 0.001904503 0.000773394 0.001141216 0.001793902 0.001636588 0.000831054 0.001389382 0.001168515 0.001469187 0.000774184 0.00080992 0.001242033 0.001663328 0.002180793 0.00092939 0.001540491 0.001304129 0.001539376 0.001414278 0.001080474 0.00149879 0.001592575 0.00219037 0.001362361 0.001305777 0.001481477 0.001517532 0.001788234 0.001307437 0.001245171 0.001717176 0.002356849 0.001480133 0.001491949 0.001974076 0.00158771 0.001554636 0.002781112 0.001155506 0.001331022 0.001452626 0.002043393 0.00254006 0.001162259 0.00139074 0.000904529 0.001023365 0.001136192 0.001204395 0.001833706 0.001461102 0.001228239 0.001276919 0.001714785 0.001525281 0.002046117 0.001396412 0.000883927 0.001256595 0.001511046 0.001500283 0.001969807 0.001990011 0.002212398 0.001477143 0.00178769 0.002078874 0.002053201 0.002372913 0.002231029 0.001110002 0.00114568 0.001796322 0.001628152 0.001484696 0.001961051 0.001402924 0.001152466 0.00178271 0.001805402 0.001606127 0.00173937 0.0020769 0.001170452 0.002060156 0.001063862 0.001490423 0.001956887 0.002094482 0.001539648 0.001674243 0.001202643 0.000974477 0.001757892 0.001401483 0.001980831 0.00192498 0.00154472 0.001213106 0.000895919 0.00183545 0.00159013 0.001349903 0.001238862 0.001511564 0.001417998 0.001256781 0.001725717 0.001919933 0.001649851 0.000823937 0.000894318 0.001681283 0.001132294 0.001024515 0.000910928 0.001633528 0.001184172 0.002328606 0.001686396 0.001453089 0.001704539 0.001514282 0.001784886 0.001678344 0.001162927 0.001051439 0.000951317 0.00081181 0.001722937 0.00182583 0.001970682 0.00170323 0.002270583 0.001605243 0.002364629 0.00216289 0.00207181 0.001725106 0.001181786 0.001760296 0.002407664 0.002530497 0.001365653 0.001707238 0.001534262 0.001053145 0.001308854 0.002080957 0.001303452 0.001047596 0.001705729 0.001270236 0.001587965 0.001509628 0.002191695 0.001251047 0.00127824 0.001703695 0.001590328 0.001431011 0.002139408 0.001483786 0.00142902 0.001543292 0.001171279 0.001748882 0.001078767 0.00130858 0.00126926 0.001600194 0.001639513 0.00134065 0.001861321 0.001180735 0.00122834 0.000867822 0.001658862 0.001305387 0.001615497 0.002358119 0.001445024 0.00151464 0.002034577 0.00190778 0.002579722 0.00188503 0.001477829 0.000822968 0.002736531 0.001155501 0.001223004 0.001559955 0.001604456
lput06 0.001494984 0.001880823 0.001025337 0.001218072 0.001124582 0.001154838 0.000638714 0.000809785 0.001001584 0.001130672 0.001623712 0.001178726 0.00160169 0.002410725 0.000818316 0.001074074 0.001249087 0.000795652 0.001978779 0.001358812 0.001148902 0.001533072 0.000976346 0.001761963 0.001333905 0.000910822 0.001475788 0.00153983 0.001056676 0.000727771 0.000903992 0.001402481 0.001465076 0.001785588 0.001296818 0.000986277 0.001854703 0.001025558 0.00170119 0.00090642 0.001098923 0.00145103 0.000872816 0.000958316 0.000910523 0.001430933 0.001735811 0.001523052 0.00145209 0.000941627 0.001544517 0.001639451 0.000549476 0.000821609 0.000762229 0.001388146 0.001246111 0.001234853 0.00128822 0.001241004 0.002293248 0.000974944 0.001038278 0.000818834 0.000892033 0.001258423 0.000797025 0.000837481 0.000963561 0.000898867 0.001555483 0.001232549 0 0.001306444 0.000990674 0.000869626 0.001372179 0.001249056 0.001027407 0.001397191 0.002546768 0.000844266 0.001087806 0.000934113 0.001391783 0.001897736 0.000937059 0.001025968 0.001043007 0.001219854 0.001589575 0.001203923 0.000928982 0.000936619 0.000910614 0.001294938 0.001372476 0.000869485 0.001123913 0.000489568 0.001434478 0.000762659 0.00137279 0.001564056 0.001635337 0.003614262 0.001550219 0.001439631 0.001855715 0.001704071 0.001934038 0.00113714 0.002255967 0.003027539 0.002652882 0.001833349 0.001660488 0.002366512 0.002640701 0.002056237 0.001850584 0.001419619 0.002205959 0.003480365 0.002526695 0.002158922 0.002224267 0.001481147 0.002244121 0.003387843 0.001556627 0.001169026 0.001566507 0.001516059 0.002991387 0.001331207 0.001750584 0.002010164 0.002153395 0.001327581 0.00130074 0.001333066 0.002438488 0.00169355 0.0009817 0.00324641 0.002003717 0.002492684 0.001843421 0.001993569 0.001879481 0.001685005 0.001560785 0.003237865 0.002589149 0.002406593 0.002004554 0.003061317 0.001999399 0.001639699 0.002058325 0.001709349 0.001461589 0.001629197 0.002340903 0.002009502 0.002572888 0.002262934 0.002008709 0.001436351 0.002193459 0.001968157 0.002293392 0.001868222 0.00226933 0.001971833 0.002916026 0.001878859 0.00204114 0.002673981 0.002711424 0.00125914 0.002263181 0.002440348 0.001991758 0.001762732 0.002199214 0.002706899 0.002524577 0.002591232 0.001666474 0.001113754 0.002294511 0.002006233 0.002627286 0.002069164 0.000879885 0.002049066 0.001724242 0.001810592 0.002328451 0.001469402 0.001947358 0.001023248 0.002301379 0.000854414 0.001207446 0.000966642 0.002014823 0.000841083 0.002205372 0.001524697 0.001705287 0.001083563 0.001945043 0.001989224 0.001219033 0.001928345 0.001854073 0.002419845 0.001014528 0.002081311 0.002427121 0.002491645 0.001649303 0.00279077 0.002537336 0.001967519 0.001983764 0.001796089 0.001894406 0.001704276 0.001934435 0.002107407 0.002166894 0.002282019 0.002312021 0.001681783 0.001553079 0.001392602 0.002095778 0.001157971 0.000992687 0.001957137 0.001411339 0.001503064 0.001694543 0.002105564 0.001391667 0.001295868 0.001673983 0.001610656 0.001980635 0.001729663 0.001553081 0.001427019 0.001496677 0.001227122 0.001733179 0.000841852 0.001267992 0.001297751 0.001993831 0.001273213 0.001567432 0.00237739 0.001670227 0.001787229 0.00100394 0.001579082 0.001986986 0.002320783 0.002973613 0.002442752 0.002456356 0.003340999 0.00185682 0.00254401 0.00297489 0.001748645 0.002173576 0.003096155 0.001180949 0.001470011 0.001034515 0.001124673
lput07 0.001754101 0.001166921 0.00181958 0.001401227 0.001285622 0.001018811 0.000705955 0.000914928 0.000681864 0.001214959 0.001388313 0.000992763 0.001879329 0.001752855 0.001148916 0.0012006 0.001022954 0.000925902 0.001679416 0.002061435 0.000896827 0.00116214 0.001001712 0.000828348 0.001567676 0.001542388 0.001684095 0.001148222 0.001037067 0.001722057 0.000990285 0.001535952 0.00212797 0.001558993 0.001816633 0.000928005 0.001663294 0.001379532 0.002897815 0.000937165 0.000905866 0.001381321 0.00114699 0.000724912 0.000939443 0.001197339 0.001878275 0.002034546 0.001866793 0.001423692 0.001784572 0.00152096 0.000928651 0.001176681 0.001270646 0.001579187 0.000712139 0.001704618 0.001348827 0.001021696 0.002401136 0.001148447 0.001559743 0.000864463 0.000976563 0.001373491 0.001101131 0.001096139 0.00086442 0.001066938 0.001254584 0.00177945 0.001306444 0 0.001567749 0.001433111 0.001254153 0.001213711 0.000787922 0.001060028 0.002007167 0.001172159 0.001266572 0.002053045 0.001625388 0.00156917 0.001456097 0.000745207 0.001376085 0.001056811 0.001513999 0.001516275 0.001333126 0.001817327 0.001540864 0.001022874 0.000898204 0.001011645 0.001022434 0.00176966 0.000774392 0.000919419 0.001000991 0.001847372 0.001612951 0.003975553 0.002167435 0.00218961 0.002085413 0.001652732 0.002971249 0.001897621 0.002305634 0.003489837 0.003564656 0.002727572 0.002302389 0.002536852 0.002400243 0.002743391 0.002322289 0.001953286 0.003189598 0.004198801 0.002491319 0.002959384 0.003519676 0.001820525 0.003188554 0.00400517 0.002302432 0.001479795 0.001469814 0.002032165 0.002181075 0.001689031 0.001832134 0.00257785 0.002827852 0.001643339 0.002173526 0.001972671 0.002262946 0.001334744 0.001485322 0.003193006 0.002405807 0.002929477 0.003134983 0.003064253 0.002069722 0.002151239 0.001529375 0.002959595 0.003070327 0.00284584 0.002136154 0.003396597 0.002494071 0.001501091 0.002803002 0.001266941 0.002140742 0.002596959 0.002144654 0.002062267 0.002926333 0.00250234 0.002175304 0.002453744 0.002388875 0.001598268 0.002037741 0.002288634 0.002803013 0.002241044 0.003202706 0.002628972 0.001893255 0.002859957 0.003334409 0.001085216 0.001789858 0.002945301 0.002104463 0.002341185 0.003473559 0.002983016 0.003533786 0.003248161 0.002596884 0.001776106 0.00279942 0.002609937 0.003185436 0.003009496 0.002121918 0.00282186 0.00244441 0.001909288 0.003125291 0.002011726 0.002425328 0.001902629 0.003173589 0.001418083 0.002358481 0.001567192 0.001705326 0.001748447 0.003245483 0.002621826 0.001910663 0.001546345 0.002312295 0.002312394 0.002110061 0.002417316 0.002473124 0.002933181 0.001795147 0.002781233 0.002213759 0.002139791 0.001901138 0.002451345 0.002518168 0.001941189 0.001385987 0.001544106 0.002146384 0.001907142 0.001974747 0.002277426 0.002103074 0.002732305 0.002592784 0.001116713 0.001819471 0.00171577 0.001752807 0.001677917 0.00112922 0.00210568 0.001450356 0.002186595 0.002159241 0.002080704 0.00148263 0.001863246 0.001754607 0.002297774 0.002183501 0.001882104 0.001726302 0.001588387 0.001804807 0.001433005 0.001986902 0.0010758 0.001526494 0.001352301 0.001874855 0.001147956 0.002258605 0.002103139 0.00189992 0.001996531 0.001067584 0.001990993 0.002229548 0.00230796 0.00226589 0.002563871 0.002547811 0.002835702 0.002787661 0.001919797 0.003111212 0.001351494 0.002599593 0.003097035 0.002108445 0.001283335 0.001363423 0.001465761
lput08 0.001621689 0.001088444 0.001056573 0.001011 0.000686711 0.001406414 0.001182468 0.000901029 0.001441305 0.000853057 0.001446465 0.001303436 0.001832502 0.002700247 0.001400958 0.001000467 0.000889939 0.000793061 0.00115522 0.001153061 0.000985199 0.001465811 0.001105428 0.001931287 0.001249027 0.000927093 0.00087113 0.001507177 0.001422726 0.001358542 0.000859841 0.001809606 0.001721673 0.00213932 0.001017651 0.000738439 0.001556297 0.000874583 0.002412916 0.001339372 0.000947317 0.001660198 0.001595507 0.001466462 0.000937423 0.002121036 0.00233409 0.001223809 0.001175324 0.001453525 0.00115696 0.001527822 0.000685918 0.001008918 0.000489854 0.000914938 0.001026483 0.001358871 0.00092059 0.000874156 0.00164078 0.001227791 0.000963437 0.001347071 0.000820158 0.000718438 0.001230861 0.001158976 0.000732931 0.001030492 0.00083572 0.000672812 0.000990674 0.001567749 0 0.000245598 0.002047171 0.00123799 0.001600571 0.001565586 0.002098246 0.000571087 0.001058236 0.001165949 0.00079449 0.002602663 0.00115323 0.001275931 0.00213508 0.000628387 0.002267397 0.000726452 0.001587526 0.000971978 0.001394784 0.001353088 0.001687218 0.001065035 0.001627047 0.00144874 0.001615395 0.00065589 0.000796753 0.001585698 0.00157793 0.002760053 0.001063444 0.001840792 0.001361626 0.001551539 0.001897697 0.001215068 0.001680549 0.00254893 0.003132902 0.002432924 0.002436326 0.002447523 0.002623135 0.002350717 0.002177347 0.001505878 0.002780985 0.003273497 0.002060348 0.002112684 0.003121626 0.002027535 0.002341429 0.003397255 0.00127086 0.001217558 0.001487333 0.001608644 0.002678989 0.001752023 0.001515472 0.00132856 0.001773941 0.00158577 0.001489761 0.002060581 0.002177836 0.001173732 0.001379083 0.002848085 0.001536853 0.002917737 0.001473712 0.001789011 0.001778011 0.001804817 0.001961679 0.002681741 0.002622523 0.002899633 0.001529981 0.002669072 0.002956281 0.002010492 0.002390798 0.002112477 0.001538792 0.001717805 0.001942512 0.001593286 0.001639136 0.002458688 0.001575669 0.000929294 0.001811891 0.001860372 0.001948807 0.002178682 0.002359573 0.001169673 0.002586564 0.001450348 0.001705145 0.002572452 0.002956751 0.001513512 0.002162155 0.002032266 0.001932255 0.001940816 0.002155867 0.002718217 0.002273529 0.00231639 0.001517717 0.001150391 0.001866654 0.001873313 0.001963739 0.001812274 0.001462372 0.001681396 0.001810495 0.002088629 0.002355378 0.001965333 0.000933926 0.00134648 0.002334567 0.001404048 0.001265803 0.000958606 0.002247795 0.001395879 0.002624855 0.002030553 0.001947144 0.001992013 0.002074625 0.002194052 0.001926436 0.001405019 0.001739835 0.001560318 0.00105072 0.002088295 0.001849064 0.002022538 0.002377622 0.002646097 0.002591785 0.002981081 0.002492395 0.002523445 0.001999304 0.001704021 0.00253531 0.002135169 0.003269307 0.002515695 0.002444968 0.002003909 0.001262427 0.001753479 0.002988517 0.001399176 0.001398576 0.00259918 0.001776982 0.001929051 0.002207281 0.002488031 0.001652169 0.001914343 0.002355781 0.00204119 0.001993126 0.002545281 0.001840086 0.001396805 0.001604025 0.001548262 0.00215023 0.001301167 0.001779945 0.001616363 0.002307954 0.00172288 0.001904272 0.002686527 0.00138243 0.001589073 0.001255664 0.002115098 0.00217921 0.002273433 0.002620061 0.00160203 0.00226296 0.002814966 0.002935319 0.00299792 0.002600703 0.001901867 0.001528401 0.002411614 0.001183066 0.001395572 0.002107117 0.001629955
lput09 0.001663482 0.001183033 0.001053727 0.000864468 0.000857036 0.001261595 0.000930568 0.00082864 0.001289758 0.000989063 0.00128893 0.001344337 0.001487957 0.002739717 0.001391948 0.000831116 0.000719389 0.00108855 0.001136369 0.000873596 0.000943323 0.001534323 0.00093177 0.001726277 0.001093923 0.000789819 0.000997766 0.001485348 0.001423125 0.001287763 0.000824759 0.001917371 0.001927634 0.00165741 0.001026772 0.000673727 0.001583659 0.000628152 0.002110377 0.001208462 0.000848605 0.001498416 0.001203478 0.001346363 0.000929259 0.001992557 0.00203229 0.000895085 0.001045598 0.001151651 0.000995309 0.001313041 0.000629299 0.000900742 0.000500655 0.00074168 0.000951537 0.0013723 0.001093222 0.000649055 0.001924418 0.001225804 0.000988201 0.001208309 0.000868082 0.000801544 0.001252974 0.001203939 0.000870461 0.000760538 0.000807688 0.00060141 0.000869626 0.001433111 0.000245598 0 0.001685071 0.001059572 0.001434182 0.001485858 0.001809538 0.000428453 0.000976293 0.001083064 0.000628775 0.00209651 0.001021535 0.001251362 0.001898587 0.000695667 0.001817529 0.000880975 0.001155328 0.000971266 0.001342243 0.001478925 0.001574257 0.000968168 0.001455093 0.001238327 0.001437447 0.000729471 0.000616984 0.00137012 0.001292888 0.002280821 0.00095519 0.001400574 0.001174554 0.001491756 0.001781184 0.00108026 0.001406853 0.002387117 0.002629007 0.001902095 0.001897188 0.001921154 0.002013757 0.001755055 0.001739085 0.001047337 0.00224055 0.002553265 0.001910434 0.001856255 0.002444322 0.001663314 0.00200283 0.002845329 0.001024901 0.001042943 0.001521338 0.001224625 0.002674277 0.00142375 0.001518891 0.001136315 0.001771904 0.001255358 0.001203215 0.001667124 0.001795148 0.001161014 0.001312986 0.002590083 0.001499714 0.002567616 0.001313236 0.001508047 0.001446014 0.001287004 0.001552897 0.002344499 0.002259034 0.002392892 0.00144182 0.002385683 0.002528685 0.001648568 0.002253567 0.002136781 0.001385851 0.001439922 0.001953788 0.001461742 0.001614645 0.002031794 0.001254503 0.000973864 0.001964855 0.001726271 0.001655156 0.001798102 0.0022661 0.000987978 0.002265561 0.001293591 0.001483769 0.00224789 0.002507579 0.001344359 0.002046339 0.001821186 0.001669489 0.001699281 0.001790814 0.002249251 0.001996261 0.002045886 0.001093184 0.001145007 0.001534907 0.001489887 0.001763851 0.001358445 0.001053616 0.001597004 0.001605453 0.001863788 0.002099784 0.001605094 0.000876125 0.00102531 0.002147524 0.001071549 0.000888588 0.000823282 0.001919609 0.000917696 0.002388427 0.001702574 0.001637685 0.001603658 0.00181252 0.001682349 0.001544105 0.001217879 0.001291526 0.001529557 0.000903033 0.001476152 0.001643867 0.002056354 0.002070633 0.002215158 0.00229898 0.002484509 0.002069828 0.002091747 0.002034572 0.001456814 0.001955486 0.00212048 0.002593977 0.002138605 0.00193766 0.001721452 0.001284653 0.001573573 0.002412452 0.0012761 0.001217022 0.002445732 0.001556037 0.001727385 0.001824019 0.002155994 0.001152986 0.001377718 0.001800658 0.00163783 0.001703235 0.002067178 0.00145683 0.00131608 0.001454917 0.001282532 0.0021109 0.001269021 0.001688695 0.001244145 0.00176318 0.001520125 0.001504061 0.002176663 0.001263171 0.001350894 0.000892555 0.001906821 0.001729263 0.002075511 0.002233347 0.001521018 0.001994527 0.00262093 0.002553285 0.002668179 0.002402447 0.00179375 0.001332807 0.002274099 0.001004286 0.001273409 0.001709454 0.001267114
lrak01 0.001126422 0.001546362 0.002033964 0.002097725 0.001517859 0.001706105 0.001134534 0.00165741 0.00112581 0.001167244 0.001344269 0.001867675 0.002405546 0.002491762 0.001426675 0.001406917 0.001663753 0.001191531 0.001761476 0.001174421 0.001794745 0.002126676 0.001494151 0.00120031 0.002016321 0.002090787 0.002255852 0.000834664 0.001640289 0.002138449 0.001391281 0.001393997 0.003333148 0.001077279 0.00176688 0.001458834 0.00186869 0.001069674 0.002998826 0.001227108 0.001588835 0.002446763 0.000577761 0.001517688 0.001330517 0.001750841 0.001203476 0.001671213 0.001486976 0.00138195 0.001921131 0.000943603 0.001293208 0.001415236 0.00154859 0.002117219 0.001391435 0.002084221 0.001947432 0.001160877 0.00300353 0.002019938 0.001927979 0.001244094 0.001539866 0.001271996 0.001598573 0.001559451 0.001470955 0.001636968 0.001386718 0.001861883 0.001372179 0.001254153 0.002047171 0.001685071 0 0.001013421 0.001102131 0.001023327 0.00172584 0.001149636 0.001107682 0.001607929 0.001485061 0.00106865 0.001472889 0.001505825 0.00196026 0.001421626 0.00061921 0.001330972 0.001369445 0.001750805 0.002069185 0.002535254 0.00140839 0.001367162 0.000854224 0.001643182 0.000965459 0.001437245 0.001350603 0.001164933 0.000747606 0.002208736 0.002274433 0.001399247 0.001417478 0.001572664 0.002871905 0.001149282 0.001758986 0.002333912 0.002447328 0.00168654 0.002000772 0.001631619 0.001842786 0.001606945 0.001363142 0.001339895 0.002024056 0.002687653 0.001909397 0.0019354 0.001885228 0.001095246 0.002299491 0.002691069 0.001796506 0.00126974 0.000896763 0.001337394 0.001649869 0.001129291 0.001376635 0.001755832 0.001818772 0.000952445 0.000997298 0.001435003 0.001548222 0.000995802 0.001119284 0.002221878 0.001655999 0.001571356 0.002346908 0.002091249 0.001210103 0.001069049 0.001200683 0.001699084 0.001755076 0.001352094 0.001688086 0.002036838 0.002102187 0.000768024 0.002012542 0.001770803 0.001337922 0.001515839 0.00198447 0.00172906 0.002088311 0.001636166 0.001547196 0.002043712 0.001990317 0.001143218 0.001268386 0.0012078 0.001649899 0.001943389 0.002077891 0.001923231 0.000969976 0.001595775 0.001711566 0.000634307 0.000981414 0.001781493 0.001513804 0.001769724 0.002226152 0.00170759 0.001996365 0.002135734 0.001723253 0.001390372 0.002428429 0.002036014 0.002339289 0.002382829 0.001587183 0.001959746 0.001276836 0.000977831 0.001587544 0.000781624 0.002369996 0.001214072 0.001617416 0.00125999 0.001331526 0.001242409 0.001241056 0.000993629 0.001964062 0.001666225 0.000990191 0.001319032 0.001417148 0.001246657 0.000925555 0.002074925 0.001740397 0.002065459 0.001249431 0.00185693 0.001465091 0.001718361 0.001063349 0.001604467 0.001626691 0.001221672 0.001043283 0.000778172 0.001544675 0.002185909 0.001477255 0.001327402 0.001308696 0.001614188 0.00183324 0.001115851 0.001126224 0.001786427 0.001207718 0.001666241 0.001319306 0.001728239 0.000816719 0.001337865 0.001401197 0.001350309 0.001130402 0.001058286 0.001275631 0.00163047 0.001437335 0.001528451 0.00159715 0.001158742 0.001878182 0.000978873 0.001836423 0.001122923 0.001160592 0.001294747 0.001282052 0.001030035 0.001304791 0.001366472 0.001546483 0.001876754 0.000895697 0.000985041 0.001736287 0.001199363 0.001918599 0.003404985 0.002200026 0.001633748 0.001599653 0.001230091 0.001816792 0.001106965 0.002463423 0.002401017 0.001895306 0.001373694 0.000829161 0.000990309
lrak02 0.001446969 0.001350092 0.001420626 0.001586143 0.001146464 0.001350938 0.001398099 0.001003938 0.001176882 0.001543196 0.001365693 0.001328868 0.002136762 0.003027097 0.001243523 0.001244192 0.000935162 0.000963853 0.001648311 0.000984953 0.001291719 0.001821253 0.000692388 0.001722316 0.001884951 0.001219275 0.001162158 0.001389095 0.001132319 0.002064113 0.000988 0.001702293 0.002006741 0.001236261 0.001354957 0.00112924 0.001189676 0.000833298 0.002436918 0.000944876 0.000736505 0.001948155 0.001057972 0.001496716 0.001545436 0.00144112 0.001433899 0.001485604 0.00083258 0.001250441 0.001162187 0.001499501 0.001068269 0.001151697 0.000968923 0.001013624 0.001214977 0.001224815 0.00124098 0.000781846 0.001641814 0.001387037 0.001087498 0.000869115 0.001223258 0.001311681 0.001118465 0.001702084 0.000890616 0.000997751 0.001268626 0.001456302 0.001249056 0.001213711 0.00123799 0.001059572 0.001013421 0 0.001456446 0.001440149 0.002071804 0.000778642 0.001240008 0.000881266 0.001174692 0.001750572 0.001102134 0.000826405 0.002308544 0.001072333 0.001490001 0.001026387 0.001362092 0.001534646 0.001368723 0.001559443 0.000909215 0.000788612 0.000983056 0.001301154 0.001172691 0.001084715 0.000782126 0.00114936 0.001154156 0.002904546 0.001348743 0.001826707 0.001638274 0.001250114 0.001853715 0.001083701 0.0016461 0.002466808 0.002923885 0.001962825 0.001753651 0.002018749 0.002300576 0.001624444 0.00186454 0.001322492 0.002202651 0.003093096 0.001544126 0.002047641 0.00224935 0.001197899 0.002240544 0.003322792 0.001206193 0.00097455 0.001193945 0.0011933 0.00223938 0.001359447 0.001173785 0.001175116 0.001489752 0.001419613 0.001052108 0.001838211 0.001582027 0.001092165 0.0011339 0.002498028 0.001703924 0.001973187 0.002070164 0.002030608 0.001048746 0.001087547 0.001601412 0.002219069 0.002148206 0.001728759 0.001477066 0.002425771 0.002600884 0.001149189 0.002085237 0.00135067 0.001293467 0.001367531 0.001636212 0.001514071 0.001739048 0.00163964 0.001171701 0.001703597 0.001975221 0.001669637 0.001267874 0.00145743 0.001704142 0.001539937 0.002246547 0.00171668 0.001199223 0.002064791 0.002438755 0.00119506 0.001271142 0.001882142 0.001663817 0.001470625 0.00255304 0.00242059 0.00210097 0.002147056 0.001525045 0.001048585 0.001654731 0.00192821 0.001986703 0.001811956 0.001055587 0.001688315 0.001170182 0.001173306 0.002118418 0.00098076 0.001915018 0.001484572 0.001740291 0.000905521 0.001387087 0.001054692 0.00177905 0.000970614 0.002493469 0.001524568 0.001349298 0.001390593 0.00124552 0.001941784 0.001195195 0.001222794 0.001356382 0.001300992 0.001092209 0.001943937 0.001081513 0.000913733 0.000889246 0.001601054 0.001133549 0.001388622 0.00104268 0.00097005 0.001549223 0.000821834 0.001492734 0.000834876 0.001689133 0.001532904 0.001261955 0.00085952 0.000669369 0.001313432 0.001482726 0.000674063 0.000705672 0.001747132 0.000885711 0.001050614 0.00182805 0.001195999 0.000832675 0.000951122 0.001365402 0.001694035 0.001250137 0.001513518 0.000662378 0.000787235 0.001074712 0.00080359 0.001891128 0.00096534 0.000727122 0.000570302 0.001138984 0.00102331 0.000927464 0.001056649 0.000648875 0.001104931 0.000781279 0.000985453 0.001176054 0.000938982 0.001286088 0.00167907 0.001642382 0.001733217 0.001671341 0.00169876 0.001450772 0.001244809 0.001501954 0.001291412 0.001062451 0.000715883 0.00099106 0.000428465
lrak03 0.000986715 0.001650546 0.00157477 0.001567409 0.000872022 0.001041126 0.000595328 0.00076817 0.000377058 0.000856859 0.00104945 0.000740686 0.001412894 0.001295692 0.000929062 0.000687662 0.001272168 0.000736672 0.001907806 0.002042886 0.000747938 0.002127357 0.001283507 0.000540106 0.000879389 0.00150941 0.002461864 0.001442107 0.000848694 0.001148211 0.000687923 0.001167503 0.002525163 0.001272291 0.001428137 0.000805824 0.00133798 0.001457242 0.003014113 0.000499545 0.001339001 0.00183511 0.000802423 0.001064721 0.000703828 0.001361212 0.001234372 0.001304804 0.001586331 0.00100125 0.001372664 0.001066406 0.000753423 0.000631568 0.001240571 0.002285868 0.00098901 0.002398681 0.002093394 0.000816935 0.002548292 0.001348318 0.001347635 0.000464596 0.000432563 0.000780387 0.001385577 0.000680107 0.000816208 0.001378737 0.001382198 0.00137058 0.001027407 0.000787922 0.001600571 0.001434182 0.001102131 0.001456446 0 0.000428095 0.001409002 0.000827057 0.000568504 0.001655376 0.001520465 0.001342302 0.001168322 0.000553062 0.000813826 0.000732967 0.001372296 0.001127918 0.001308505 0.001199423 0.001766512 0.001689441 0.001205175 0.000851656 0.000999274 0.001031336 0.000541647 0.001156355 0.000932415 0.001616279 0.001897195 0.003848266 0.002294942 0.001672311 0.002226638 0.002208305 0.002890243 0.001775497 0.002343405 0.002924526 0.002355689 0.001848733 0.002010814 0.001508532 0.001727635 0.001965263 0.001136533 0.001933379 0.002056107 0.003330204 0.002475721 0.002379857 0.002479902 0.001938563 0.002517958 0.002922205 0.002333636 0.001213603 0.001092947 0.002055875 0.002315617 0.001123732 0.001338666 0.001912504 0.00210574 0.001296531 0.00163785 0.001627182 0.001908898 0.001509496 0.001519559 0.002861925 0.002122505 0.002054265 0.002494057 0.002194142 0.001575116 0.001993529 0.001556991 0.002539427 0.002339749 0.002129789 0.002472472 0.002744056 0.001493493 0.001506438 0.002331978 0.001514659 0.001658088 0.001879424 0.002171957 0.00185215 0.002666503 0.002359372 0.001849601 0.002082262 0.001828842 0.001582239 0.001991497 0.001805277 0.002414315 0.002115023 0.002748528 0.002275136 0.002224479 0.00231654 0.002643353 0.000863479 0.001529638 0.001928586 0.00131806 0.002027481 0.001949388 0.00177313 0.002603859 0.002578098 0.002388377 0.001338057 0.002779192 0.002019315 0.002768254 0.00208589 0.002085211 0.002508126 0.00189266 0.001666889 0.002308214 0.001358789 0.002103708 0.00134646 0.002071784 0.001338614 0.001962929 0.001067879 0.001356623 0.001585867 0.002049868 0.002259878 0.001152493 0.001029904 0.001527154 0.001452949 0.001938313 0.002396585 0.002098195 0.002557588 0.001276893 0.002285559 0.002230299 0.002006343 0.001442165 0.002333228 0.001928289 0.001285171 0.001299328 0.001308805 0.001556025 0.001556219 0.00127688 0.002466088 0.00159016 0.00150561 0.00214953 0.001056967 0.001737236 0.00102912 0.00102553 0.001375936 0.001128543 0.000923373 0.001010516 0.001554704 0.001044036 0.00171548 0.001467293 0.001278859 0.001254688 0.001286491 0.00139357 0.00116035 0.001954094 0.001716692 0.001573987 0.001098852 0.000917471 0.000816267 0.00120464 0.001308662 0.001559537 0.000723037 0.001342714 0.00174136 0.00193925 0.00177673 0.000639789 0.001318537 0.001468735 0.001859469 0.002306419 0.002560881 0.001701767 0.002158772 0.002025582 0.001470773 0.002606677 0.000724325 0.001889304 0.003614329 0.001601326 0.001405951 0.00067879 0.001447011
lrak04 0.000712156 0.001381711 0.00145243 0.001762714 0.000746017 0.00118331 0.000982542 0.001209846 0.000622364 0.000757344 0.001099149 0.001390182 0.00216829 0.001314804 0.00132173 0.001186973 0.001445017 0.000872456 0.001742946 0.001822821 0.001084365 0.002243482 0.001308519 0.000844086 0.001269933 0.002028817 0.002253918 0.000946633 0.001345923 0.001781809 0.000831179 0.001069331 0.002964758 0.001450311 0.001358167 0.000988637 0.001565782 0.00123559 0.003562958 0.00084887 0.001312562 0.002405876 0.000592564 0.001297466 0.000899697 0.001631134 0.001301484 0.001209886 0.001303035 0.001303751 0.001381906 0.001033928 0.001213185 0.000990255 0.001310227 0.002153025 0.001238473 0.002498254 0.002146819 0.000810496 0.002811806 0.001620011 0.001315799 0.000741893 0.000850076 0.000743907 0.001554818 0.001173631 0.000923888 0.001428007 0.000914598 0.001386944 0.001397191 0.001060028 0.001565586 0.001485858 0.001023327 0.001440149 0.000428095 0 0.001147321 0.001101452 0.000575204 0.00166542 0.001361849 0.001142957 0.001127782 0.000717508 0.001345768 0.000929948 0.001011874 0.001005109 0.001561723 0.001664191 0.002540736 0.002139997 0.001521056 0.001105719 0.001015519 0.001511201 0.000502183 0.00117068 0.000998063 0.001688128 0.001882468 0.003252789 0.002791588 0.00212747 0.002160832 0.002412141 0.003352657 0.001992584 0.002440307 0.003285624 0.002718443 0.002058537 0.002579463 0.001821167 0.001950803 0.002104312 0.001520943 0.002439375 0.002634567 0.003355024 0.00278267 0.002856365 0.002980662 0.002280256 0.002994611 0.002959703 0.002551763 0.001396522 0.001304698 0.002123627 0.002475967 0.001556145 0.001656626 0.001821291 0.002290741 0.001555708 0.001762591 0.00202276 0.002093572 0.001629309 0.001701872 0.002962252 0.002407782 0.002493621 0.002878804 0.00244804 0.001865595 0.001992486 0.001919316 0.002230181 0.002500727 0.002291059 0.002278031 0.002551189 0.00232255 0.00138459 0.002732195 0.002181544 0.001893221 0.002263768 0.002874776 0.002250198 0.002729633 0.002734013 0.002006754 0.00253053 0.002302126 0.001617672 0.001618327 0.001878058 0.0023607 0.001792658 0.003017444 0.002492756 0.001959662 0.002488138 0.002620904 0.000759249 0.0016299 0.001863879 0.001568367 0.002213143 0.00214304 0.001782176 0.00273345 0.002669345 0.002729671 0.001693496 0.003324652 0.002558713 0.002704519 0.002691595 0.002573269 0.002593382 0.002261468 0.001648925 0.002162521 0.001619046 0.002398744 0.001641606 0.001965312 0.001854761 0.002037925 0.001460386 0.001664278 0.001875963 0.002535226 0.002890318 0.001117843 0.001880568 0.002010143 0.001824537 0.002161849 0.002584917 0.00218388 0.002561614 0.001617686 0.002621781 0.001779921 0.00167803 0.001672327 0.001876614 0.001931948 0.001288204 0.001303389 0.001226743 0.001370991 0.001872456 0.001372129 0.002211486 0.001869839 0.001521283 0.001930436 0.001233375 0.001427846 0.001382173 0.001212738 0.001481877 0.001241719 0.001036771 0.00121396 0.001473722 0.001457654 0.001459235 0.001742455 0.001674276 0.001279839 0.001313225 0.001185852 0.001301402 0.002128415 0.001509294 0.001790212 0.000970362 0.001208551 0.000937324 0.001533541 0.001356209 0.001416645 0.0007496 0.001483255 0.001716894 0.002035136 0.001849734 0.000807227 0.001560194 0.001677596 0.00159762 0.001945205 0.00271901 0.001856952 0.001623158 0.002034831 0.001243357 0.002269657 0.000740448 0.001902554 0.003347057 0.002022509 0.001540958 0.000929323 0.001550883
lrak05 0.001646046 0.001705472 0.002464017 0.001830377 0.001032565 0.001715856 0.001440537 0.001598707 0.00146881 0.001148054 0.001795734 0.002082017 0.001602932 0.001844951 0.00283267 0.001481445 0.001404093 0.001776092 0.00109639 0.002027409 0.001585982 0.003577399 0.002177038 0.001538475 0.001295983 0.002187311 0.002986204 0.002097195 0.00184768 0.002203755 0.001906635 0.002083143 0.005090045 0.001275445 0.001798461 0.001356258 0.001763888 0.001406859 0.003507089 0.001552253 0.002179631 0.002618033 0.001273595 0.002849086 0.001097199 0.003011937 0.00268473 0.001001816 0.00130065 0.001814775 0.001294453 0.000464068 0.001634659 0.00139509 0.00170362 0.002523088 0.001311003 0.003057288 0.002285941 0.000889424 0.003346689 0.002782446 0.002789016 0.001822725 0.001387339 0.001196639 0.003028642 0.001817657 0.001940107 0.00241816 0.001247822 0.001336812 0.002546768 0.002007167 0.002098246 0.001809538 0.00172584 0.002071804 0.001409002 0.001147321 0 0.001364045 0.001025926 0.002035486 0.001060578 0.002231702 0.001557536 0.001909734 0.002282663 0.001362698 0.002276881 0.001281738 0.001935228 0.001710899 0.002995525 0.002697544 0.002010743 0.001585721 0.001501313 0.002317902 0.001626143 0.001747848 0.0012004 0.001599307 0.001808816 0.002279031 0.002399074 0.00206383 0.001864223 0.002447978 0.003132139 0.002114108 0.001848024 0.002161557 0.001794414 0.001681099 0.002283509 0.000961986 0.001080462 0.00162811 0.00104768 0.002022444 0.002110445 0.002050801 0.001867842 0.002134583 0.002312718 0.002092767 0.001934901 0.001861442 0.002016801 0.001324113 0.001704702 0.002354028 0.001925141 0.001565696 0.001555416 0.001443775 0.002083247 0.001434495 0.001631846 0.002147774 0.001399076 0.001520079 0.002164571 0.001593539 0.001989684 0.002176274 0.002492115 0.001807414 0.001804022 0.001750612 0.001788114 0.001242589 0.001753176 0.001889757 0.002182638 0.001623442 0.002241936 0.001369778 0.002582769 0.002824244 0.001494768 0.001681799 0.002481311 0.001575281 0.002000402 0.002160692 0.001451757 0.002133901 0.001851073 0.001837382 0.001314468 0.002057371 0.002139601 0.001683842 0.001702323 0.002106568 0.001910924 0.001674369 0.001994273 0.001371525 0.00122532 0.001181459 0.00109596 0.002206556 0.001727712 0.001174935 0.002193851 0.001724466 0.00259164 0.002102904 0.002732809 0.002062514 0.002113166 0.002425035 0.003206723 0.002070984 0.001998182 0.001350044 0.001882458 0.00157528 0.001924694 0.001667712 0.001830253 0.00242991 0.001777311 0.001407805 0.001369526 0.002401363 0.002193542 0.002588834 0.001495397 0.002634445 0.001315877 0.001549848 0.002481354 0.001955056 0.001808601 0.002219125 0.001853872 0.001816264 0.002379388 0.002206518 0.00221779 0.002334313 0.001788642 0.0018368 0.00124327 0.001924957 0.001525606 0.002003846 0.001453483 0.002223524 0.00265523 0.001494426 0.001501323 0.001151059 0.001549126 0.001229934 0.001674738 0.001925679 0.001843823 0.001588153 0.001419341 0.002302503 0.00152383 0.001598668 0.001717603 0.001721376 0.001568217 0.001690734 0.001102464 0.002187706 0.002473726 0.001919526 0.001968237 0.001452203 0.002140579 0.001323232 0.002285211 0.001518392 0.001231662 0.001432057 0.001672792 0.001925523 0.002303121 0.001788148 0.001189382 0.001784125 0.00154322 0.001743763 0.001974752 0.00228749 0.001248706 0.001572956 0.002598017 0.001792218 0.002075239 0.001360721 0.001724251 0.003680736 0.002554534 0.001288918 0.001571451 0.002343631
lrei01 0.001118097 0.001094871 0.001150602 0.000987273 0.000477463 0.00101108 0.000883007 0.000581074 0.000927504 0.00080535 0.000975553 0.000951937 0.0011576 0.002139955 0.00102496 0.000406426 0.000561528 0.000615036 0.00105667 0.001027306 0.000557393 0.001810377 0.000800012 0.001288295 0.000677137 0.000552031 0.001227988 0.00143982 0.00070224 0.001088286 0.000728131 0.001432964 0.001921123 0.001078918 0.001008775 0.000474589 0.001088834 0.000683484 0.002167549 0.000755789 0.000700963 0.001228169 0.001062178 0.001276962 0.000627338 0.001803071 0.001668281 0.000769816 0.000818759 0.000955422 0.000673591 0.00088338 0.000426474 0.000412586 0.000498092 0.00098271 0.000604699 0.00162554 0.000984154 0.000378579 0.001468484 0.000982289 0.000889792 0.000657379 0.000548941 0.000562126 0.000984694 0.00093344 0.000633516 0.001012336 0.000791891 0.000476072 0.000844266 0.001172159 0.000571087 0.000428453 0.001149636 0.000778642 0.000827057 0.001101452 0.001364045 0 0.000639105 0.000799829 0.000532884 0.001913284 0.000871007 0.000777014 0.001498233 0.000347303 0.001724728 0.000421297 0.001012838 0.000601414 0.000999273 0.001202164 0.000983822 0.000490306 0.001102565 0.001111619 0.000983355 0.000766363 0.000461886 0.000992284 0.00118859 0.002541911 0.000835045 0.001430631 0.00128726 0.001143203 0.001397976 0.000697322 0.001310129 0.001782276 0.002158875 0.001354262 0.001518276 0.001429491 0.001494143 0.00134599 0.00118922 0.000896899 0.001607569 0.002221224 0.00120898 0.001305081 0.001742168 0.001187146 0.001426658 0.002667383 0.001063546 0.000771926 0.000990901 0.001438678 0.001950577 0.000824236 0.001034066 0.000841614 0.001170912 0.000979238 0.000965703 0.001504619 0.001528761 0.000786646 0.001190971 0.001933805 0.001191192 0.001721227 0.001150236 0.001134832 0.000749995 0.001156502 0.001075261 0.002024979 0.001771894 0.002046927 0.001647239 0.001930991 0.001716711 0.001363216 0.001836069 0.001430047 0.001136435 0.001016435 0.001447911 0.000998348 0.001367423 0.001816104 0.00104869 0.000994977 0.001287979 0.001489248 0.001230651 0.001716645 0.001750513 0.001164807 0.001811284 0.001135915 0.001306839 0.001715093 0.001935307 0.00098002 0.001278653 0.00118623 0.001015077 0.001505066 0.00168252 0.001852362 0.001780518 0.001518968 0.001199813 0.000791624 0.001463557 0.001404754 0.00155295 0.001343651 0.001142655 0.001280197 0.001060504 0.001452828 0.001973322 0.001133435 0.000714592 0.000970559 0.00153927 0.000967638 0.000971767 0.000420306 0.001406074 0.000859702 0.001956555 0.001420798 0.001371017 0.001106836 0.001146204 0.001417247 0.001311131 0.000870845 0.001143522 0.000982456 0.000638374 0.001549228 0.001678494 0.001594661 0.001538487 0.002191348 0.001582373 0.001905943 0.001601396 0.001565769 0.001869569 0.001032657 0.001545544 0.001905193 0.002199324 0.001404834 0.001726882 0.000991758 0.000988304 0.001057598 0.001680873 0.00102603 0.000995502 0.001729158 0.000825561 0.001551735 0.001192497 0.001761574 0.000905662 0.000936968 0.001582271 0.001589503 0.001319822 0.001896274 0.001153486 0.001126607 0.001312136 0.001103701 0.001608587 0.0008704 0.000974798 0.000931308 0.001507286 0.001316814 0.001062195 0.001612214 0.001083336 0.001212071 0.00072477 0.001121501 0.001173798 0.001411884 0.001975298 0.001323786 0.001696106 0.002142779 0.002031548 0.00223317 0.002028372 0.001231137 0.001267019 0.002454757 0.000959835 0.001013827 0.001122846 0.001086856
lrei02 0.000485352 0.001233774 0.001043159 0.001427052 0.000534971 0.001059265 0.000812736 0.000838104 0.000608771 0.000521468 0.000792748 0.001051102 0.001545116 0.001493067 0.001199969 0.000761776 0.000995433 0.00050088 0.000883792 0.00122327 0.000692109 0.00201322 0.001166096 0.001087844 0.000581092 0.001541281 0.001957823 0.001297937 0.000922948 0.001358702 0.000841745 0.001078848 0.002745848 0.001341575 0.001036541 0.000707444 0.001068112 0.000838408 0.002772947 0.000659462 0.001337025 0.002189882 0.000608292 0.001453173 0.000480343 0.001778796 0.001498671 0.000675197 0.001023778 0.000817586 0.000825875 0.000700547 0.000772336 0.000582725 0.000735954 0.001863168 0.000902791 0.001738054 0.001566317 0.000643678 0.002289501 0.001575936 0.001299476 0.00076953 0.000553881 0.000363697 0.001303458 0.000932171 0.000787077 0.001334175 0.000844157 0.000711158 0.001087806 0.001266572 0.001058236 0.000976293 0.001107682 0.001240008 0.000568504 0.000575204 0.001025926 0.000639105 0 0.000987742 0.000696781 0.001664667 0.000867173 0.000950972 0.001521617 0.000434689 0.001362301 0.000606727 0.001531541 0.000797432 0.001633293 0.001869225 0.001194243 0.000550698 0.000753761 0.001013413 0.000728574 0.000642236 0.000688927 0.001014816 0.001258676 0.002294324 0.001417108 0.00108043 0.001138718 0.001359144 0.001915719 0.000951315 0.001409131 0.001635431 0.001677372 0.001164416 0.00146721 0.0009659 0.001048066 0.001380747 0.000661369 0.001378609 0.001496023 0.002237434 0.001655333 0.001446414 0.00183208 0.001515625 0.001569534 0.001985861 0.001468494 0.000951268 0.0007752 0.001570583 0.001712995 0.000806229 0.000674141 0.001061603 0.00109947 0.00078301 0.000820848 0.001277523 0.001081749 0.000840454 0.001091111 0.001682072 0.001181209 0.001511392 0.001602813 0.001131255 0.000971219 0.001406063 0.001049483 0.001454732 0.001535895 0.001450268 0.001234854 0.001615935 0.001373754 0.001057539 0.001849582 0.001522409 0.000741716 0.001159852 0.001630907 0.001150122 0.001330659 0.001870929 0.000945668 0.001153032 0.001132255 0.000965609 0.001047264 0.001202101 0.001432024 0.000904098 0.00160671 0.001165925 0.00128961 0.001484731 0.001551127 0.000632046 0.000885277 0.000914079 0.000720985 0.001402977 0.001285624 0.00103663 0.001469204 0.001416892 0.001385857 0.000706933 0.001905352 0.001116921 0.001363465 0.001377418 0.001674854 0.001199129 0.001169389 0.001046845 0.001142088 0.000950614 0.001263923 0.000676016 0.001086578 0.000935128 0.001118811 0.000752719 0.001002034 0.001080767 0.00141958 0.001611863 0.000619685 0.00128761 0.001085892 0.00117696 0.001406088 0.001366796 0.001060246 0.001489773 0.000631599 0.001410356 0.001626231 0.001600187 0.001400689 0.001967845 0.00159521 0.001413818 0.001269222 0.001489405 0.001037559 0.001597825 0.001083911 0.001851128 0.001751302 0.001166807 0.001760817 0.001038177 0.000936767 0.000922197 0.001235672 0.001209134 0.001203166 0.000918683 0.000892239 0.001109731 0.000946289 0.001249703 0.001298767 0.001141218 0.001108532 0.0011908 0.000809678 0.001337432 0.001839236 0.001639217 0.001322235 0.000775704 0.001207986 0.000713532 0.001158963 0.001080282 0.00135782 0.000900514 0.000917892 0.001469537 0.001401239 0.001043573 0.000579656 0.001222102 0.001115763 0.001187533 0.001831111 0.001925247 0.001098953 0.001518645 0.001534574 0.001412134 0.001825413 0.000787936 0.001292673 0.00274946 0.001524413 0.000969714 0.000851851 0.001475043
lrei03 0.00118821 0.0023235 0.000876966 0.001782633 0.000958598 0.001521506 0.001423296 0.001361653 0.00163268 0.001485448 0.001467023 0.001608724 0.001886126 0.002615618 0.001410456 0.001109286 0.001318872 0.000938584 0.001658978 0.000713444 0.001253009 0.00242667 0.001208015 0.002800877 0.001229148 0.001272299 0.001424052 0.001785572 0.001380149 0.001418122 0.001147582 0.001444609 0.002259324 0.001931102 0.001143309 0.001348153 0.001446093 0.00083931 0.001966861 0.001285013 0.001395093 0.002248176 0.00107171 0.00200792 0.001294109 0.001885402 0.001888342 0.001035907 0.001110694 0.000957391 0.00123203 0.001420367 0.000911993 0.000848855 0.000914786 0.001327813 0.001465001 0.001150071 0.001430954 0.000957539 0.001878589 0.00145442 0.001151606 0.001111857 0.001276585 0.001094029 0.001186566 0.001433758 0.000937765 0.001259725 0.001566618 0.000635869 0.000934113 0.002053045 0.001165949 0.001083064 0.001607929 0.000881266 0.001655376 0.00166542 0.002035486 0.000799829 0.000987742 0 0.001058655 0.002219886 0.000855468 0.001339187 0.00237202 0.001233555 0.001747175 0.000686004 0.001624347 0.000969567 0.001162613 0.002161165 0.001432285 0.000694793 0.001138871 0.000697229 0.001528812 0.000803134 0.001270904 0.001040894 0.001634162 0.002442711 0.001210898 0.001418184 0.001474908 0.001394408 0.001226566 0.000836639 0.001651472 0.001667828 0.002142884 0.001210684 0.00121478 0.00177637 0.002031228 0.001540634 0.001523074 0.001488253 0.001619802 0.002678826 0.001732564 0.001620059 0.0015701 0.001394346 0.001676991 0.002874177 0.001182378 0.001308405 0.00159841 0.001728868 0.002899948 0.00133306 0.001372112 0.001165557 0.001111995 0.001269077 0.000878794 0.001692027 0.001664748 0.001425424 0.001037985 0.002040518 0.001580172 0.001762163 0.001636668 0.001111252 0.001128584 0.001202253 0.001554395 0.002183624 0.001926479 0.001769467 0.001410703 0.001741588 0.002233001 0.001722943 0.001981459 0.001845877 0.000998974 0.001008075 0.002107867 0.001933128 0.001778079 0.001654719 0.001555494 0.001416169 0.002207721 0.002045523 0.001543203 0.00128008 0.001570174 0.001588943 0.002226702 0.00115949 0.001506422 0.001956213 0.001842458 0.00167131 0.001592549 0.001416304 0.001273531 0.001364937 0.001695827 0.002368681 0.001728232 0.001735256 0.001247315 0.000751241 0.001884666 0.001817211 0.001463245 0.001463163 0.001028629 0.0013569 0.000958953 0.001428678 0.001769258 0.001104481 0.001766919 0.001100851 0.001226174 0.000916633 0.001008807 0.001182376 0.002056255 0.000970194 0.002158432 0.00141639 0.001428965 0.001772602 0.001356258 0.002095509 0.001058795 0.001226131 0.000947607 0.001117075 0.000826363 0.001914727 0.001544261 0.00152353 0.001095305 0.001872739 0.001045172 0.001549417 0.001587652 0.001451679 0.00140648 0.001038127 0.001234006 0.001369838 0.00188467 0.001180416 0.001124417 0.001478915 0.000593943 0.001059598 0.001481001 0.000784136 0.000783702 0.001406879 0.000881319 0.000856483 0.001373949 0.001351247 0.00109611 0.000932629 0.00119974 0.001317589 0.001084057 0.001637233 0.001072631 0.000989165 0.00114004 0.000745844 0.001796611 0.000859219 0.000779899 0.000713171 0.001322698 0.001375122 0.000836646 0.001484591 0.00082267 0.000838592 0.000873891 0.001206318 0.001041783 0.00103783 0.002049578 0.001845156 0.00142377 0.001950458 0.000847379 0.002222089 0.001490926 0.001494021 0.001041619 0.001886568 0.000967166 0.001032199 0.000992296 0.000867083
lrei05 0.001250245 0.001219681 0.001193638 0.000955826 0.00066969 0.001162934 0.001162554 0.001007431 0.001384663 0.000734898 0.000995568 0.001466016 0.001463128 0.001965222 0.001506378 0.00078118 0.000503097 0.00090395 0.000507323 0.000976569 0.000985767 0.002150954 0.001154799 0.001845312 0.000793905 0.001120087 0.001526885 0.001523837 0.000915064 0.001438618 0.001311657 0.001531403 0.002892895 0.001121216 0.000951985 0.000715921 0.001267708 0.000454679 0.002163041 0.001347848 0.001283944 0.001571324 0.00112981 0.001692433 0.000627261 0.002436571 0.002431022 0.000715172 0.000632209 0.001156106 0.000676967 0.000713873 0.00070509 0.000685216 0.000711366 0.000950716 0.000617198 0.001524981 0.001070453 0.000499893 0.002426114 0.001498116 0.001561015 0.001224173 0.00100908 0.000708578 0.001303432 0.001283171 0.001062392 0.001547284 0.000678881 0.000558148 0.001391783 0.001625388 0.00079449 0.000628775 0.001485061 0.001174692 0.001520465 0.001361849 0.001060578 0.000532884 0.000696781 0.001058655 0 0.00237203 0.000724611 0.001430342 0.002009194 0.000582311 0.002135113 0.000548237 0.001458985 0.000771516 0.001335937 0.00150498 0.001419719 0.000751845 0.001020663 0.001448927 0.001412726 0.00071169 0.000448702 0.000797443 0.001253712 0.001798541 0.000984147 0.001541886 0.000971721 0.001095431 0.001617773 0.000883757 0.00135438 0.001535227 0.001678318 0.001078012 0.001515817 0.001284875 0.001148037 0.001129049 0.001175989 0.001081706 0.001665178 0.001647471 0.000958974 0.001135216 0.001789041 0.001165674 0.001056082 0.001960192 0.001017552 0.000921184 0.001426183 0.001526973 0.001628282 0.000861772 0.001171698 0.000871442 0.001503787 0.001018493 0.000945268 0.001804334 0.001237454 0.000901112 0.001111193 0.001369754 0.000986762 0.001538849 0.001080667 0.000885238 0.001106434 0.001240065 0.000939075 0.001668075 0.001809261 0.001898253 0.001207844 0.001406049 0.001728801 0.001138313 0.001795489 0.002017398 0.001077448 0.000956022 0.001820243 0.000946821 0.001036975 0.001623122 0.000726151 0.000842461 0.001250522 0.001793741 0.00087075 0.001955735 0.001402378 0.000848177 0.001271489 0.001105797 0.001371799 0.001734404 0.001653207 0.000892552 0.001096716 0.000911594 0.000914056 0.001182751 0.001676097 0.00148697 0.001523794 0.000956508 0.00116098 0.001053618 0.001354499 0.001026298 0.00102976 0.00136975 0.001452832 0.000841261 0.001313912 0.001411996 0.001546791 0.001400015 0.000783977 0.000939243 0.001339424 0.001330792 0.000902483 0.00089013 0.00128895 0.001066478 0.001751104 0.001662518 0.001355979 0.001686851 0.001296268 0.001541385 0.001460645 0.001023151 0.000770008 0.001251758 0.000943031 0.001280007 0.00207865 0.002106058 0.002107459 0.002577134 0.002046946 0.002436313 0.001843133 0.002165903 0.001949076 0.001635517 0.001804774 0.001906072 0.002893107 0.001661399 0.001882628 0.001342106 0.001159186 0.001376047 0.002188384 0.001668431 0.001619534 0.00220237 0.001295721 0.001948655 0.001581162 0.001741226 0.001332369 0.001565102 0.001749595 0.002006666 0.001156139 0.002543056 0.001752534 0.001572662 0.00165844 0.001392887 0.002564788 0.001221039 0.001689068 0.001179551 0.00163858 0.001723115 0.00124666 0.00203373 0.001434699 0.001287153 0.00111223 0.001970525 0.001528609 0.001772628 0.002091858 0.001582451 0.001522395 0.002365285 0.002356492 0.002520579 0.001961973 0.001895948 0.001496788 0.002811837 0.001784016 0.000907774 0.001575137 0.001797145
lsek01 0.001689252 0.002127947 0.001748339 0.002214447 0.002229445 0.001546396 0.00124217 0.002216882 0.001257944 0.001546755 0.00161801 0.002729291 0.003240781 0.002642641 0.002117184 0.001976015 0.002298952 0.002123274 0.002481898 0.001638991 0.002309046 0.002077793 0.001667622 0.001398347 0.002236673 0.003075504 0.002410905 0.001186249 0.002279896 0.0029761 0.001888723 0.001601458 0.003703587 0.001715616 0.002539808 0.002016948 0.002621863 0.001583033 0.003514156 0.001941976 0.002004663 0.002903109 0.000934386 0.001663788 0.001992343 0.001818803 0.001658165 0.002102378 0.002331978 0.002001111 0.002809309 0.001770543 0.002045702 0.002025137 0.002561157 0.002059653 0.002076252 0.002690315 0.002812374 0.001453391 0.004624085 0.002704655 0.002662675 0.001864313 0.001788812 0.001771498 0.001896639 0.001798249 0.001998459 0.001792298 0.001730925 0.002761317 0.001897736 0.00156917 0.002602663 0.00209651 0.00106865 0.001750572 0.001342302 0.001142957 0.002231702 0.001913284 0.001664667 0.002219886 0.00237203 0 0.001497039 0.001927148 0.001437414 0.001942039 0.000979001 0.002200116 0.001253233 0.002792096 0.003335342 0.003319645 0.002006518 0.001744834 0.001365175 0.002216696 0.000896145 0.001856709 0.001895137 0.001892098 0.001993089 0.003030596 0.003720786 0.002134459 0.002440296 0.002977028 0.004358366 0.002264376 0.003035351 0.003872581 0.003315583 0.002321493 0.003426696 0.002544028 0.002695923 0.002310503 0.002321303 0.002834576 0.003406694 0.003962375 0.003781318 0.00352087 0.003186483 0.002758743 0.003887092 0.00338406 0.003206309 0.001886639 0.00211176 0.001601848 0.002977652 0.002529989 0.002495601 0.003088821 0.003750616 0.002254224 0.00223345 0.002312331 0.002940112 0.001875913 0.002297293 0.003729173 0.002955632 0.002872686 0.003568356 0.003543508 0.002446662 0.001892834 0.002306839 0.002927865 0.002995421 0.002433614 0.002753559 0.002831949 0.003029296 0.001389572 0.003011421 0.002712377 0.002803823 0.002937029 0.003778141 0.002953396 0.003738318 0.002781473 0.002599973 0.003256211 0.00363823 0.002317053 0.002195421 0.001986924 0.002701244 0.002816776 0.003524072 0.003082869 0.002148694 0.002944691 0.002895019 0.001394303 0.002239551 0.00308678 0.002695054 0.002601113 0.002863214 0.002607581 0.003016321 0.003704548 0.003180552 0.002549533 0.003837819 0.002926655 0.003770095 0.003492615 0.002583142 0.00315277 0.002970717 0.002220517 0.002514199 0.001751574 0.003577952 0.002580447 0.002598674 0.002292594 0.002471313 0.002521112 0.002739669 0.002169047 0.002875332 0.003533894 0.001872113 0.002549766 0.002647713 0.002052032 0.002035608 0.003316777 0.002671482 0.003892661 0.002383812 0.002916436 0.002024609 0.002140896 0.002196485 0.00177341 0.002203634 0.001318989 0.001091458 0.001072432 0.002095687 0.002931433 0.001423925 0.002093977 0.001588954 0.002461688 0.001977181 0.002036517 0.001833817 0.002224127 0.001258443 0.002167143 0.001923322 0.002180452 0.001380141 0.00174547 0.001553124 0.00132954 0.001730971 0.001797388 0.001140575 0.001644076 0.001518872 0.001436403 0.002303898 0.001536848 0.001966094 0.001389826 0.002313988 0.001526861 0.001950417 0.001546448 0.001482975 0.001093601 0.001819642 0.002021995 0.00237195 0.002214639 0.001375897 0.002108873 0.002434542 0.00200879 0.001899507 0.004000269 0.00276477 0.002515231 0.001925171 0.00138299 0.002638466 0.001721432 0.003002 0.002949732 0.002523366 0.002283696 0.001192687 0.001319363
lsim02 0.001387549 0.001653418 0.000632226 0.000594592 0.000803302 0.000483833 0.000689129 0.000854541 0.000997285 0.000698007 0.001286074 0.001322133 0.001508928 0.001229878 0.001259077 0.001123277 0.000692609 0.00082334 0.001229698 0.00099662 0.001324103 0.002053952 0.000730758 0.001840712 0.001210168 0.001156079 0.001272303 0.001506943 0.000730555 0.001006765 0.001100225 0.000580255 0.002550608 0.000994592 0.000578319 0.000596784 0.000819441 0.000574271 0.001265499 0.001268324 0.001347737 0.001179694 0.000810936 0.001606448 0.00064145 0.002008501 0.002564467 0.001031282 0.000733442 0.00064356 0.000984934 0.001056958 0.00069359 0.000761076 0.001032653 0.000764326 0.000709599 0.001055038 0.00102579 0.000741687 0.00249301 0.001717537 0.001749731 0.001038006 0.000868211 0.000898208 0.000717755 0.000900167 0.000944828 0.00143829 0.000855919 0.001102856 0.000937059 0.001456097 0.00115323 0.001021535 0.001472889 0.001102134 0.001168322 0.001127782 0.001557536 0.000871007 0.000867173 0.000855468 0.000724611 0.001497039 0 0.001120812 0.001129083 0.001068386 0.001698581 0.000741526 0.000804305 0.000760458 0.00139506 0.001460963 0.000820692 0.000639222 0.000662359 0.000784524 0.001199486 0.000469563 0.000810449 0.000661363 0.001653052 0.002581835 0.001638011 0.001374937 0.0013881 0.001538978 0.002013359 0.001050492 0.001868824 0.002048329 0.001576773 0.000912239 0.001622631 0.001619473 0.001682749 0.001219444 0.001499485 0.001584541 0.001932849 0.002236607 0.001679277 0.001443808 0.001752587 0.001215848 0.001573497 0.002015547 0.001278494 0.000619176 0.001431898 0.001154444 0.002174693 0.0012161 0.001183002 0.001485886 0.00231934 0.001359266 0.001059112 0.001743812 0.001741561 0.001375527 0.000807263 0.001990345 0.00127935 0.001508843 0.001409843 0.001589647 0.001404591 0.001284718 0.001152039 0.002064376 0.001980765 0.001692705 0.001718493 0.001539095 0.001594639 0.000996482 0.001206417 0.001397913 0.001460767 0.001373565 0.002136284 0.001466486 0.001838034 0.001479282 0.001232063 0.001388435 0.001730356 0.002145779 0.001212263 0.001814831 0.001344965 0.001607284 0.001828963 0.001531713 0.00179367 0.00198433 0.00182077 0.000975388 0.00131194 0.001321419 0.001235402 0.000850924 0.001749033 0.001852325 0.001592411 0.001462186 0.00178537 0.001143218 0.001846161 0.001432504 0.002122476 0.001950642 0.001348146 0.001051864 0.001425684 0.001202975 0.001614542 0.001107106 0.00187866 0.001371363 0.001270219 0.001338654 0.001206472 0.001103498 0.001647434 0.001361238 0.001564278 0.00193723 0.001364629 0.001745739 0.001492706 0.001719844 0.001165661 0.001567049 0.001108545 0.002159449 0.001147434 0.001839263 0.002406483 0.002155543 0.001745906 0.002730863 0.001988321 0.001648415 0.001224378 0.001491144 0.001693921 0.001532979 0.001260652 0.00138651 0.002493983 0.001677029 0.001597102 0.001579064 0.001167729 0.001114102 0.001518716 0.001408267 0.001408194 0.001850884 0.001090636 0.001684379 0.00145128 0.00123662 0.001449752 0.0014311 0.001222092 0.00160604 0.000939051 0.00175935 0.001732656 0.001029855 0.001105557 0.001359406 0.002569355 0.001003751 0.001383259 0.000798808 0.001574772 0.001110258 0.001108124 0.002286202 0.00165909 0.001455085 0.00112297 0.001826282 0.001685771 0.001707483 0.002284202 0.002269774 0.00174152 0.002552655 0.001789369 0.00214174 0.00222192 0.001808028 0.001883697 0.002843337 0.001601967 0.000804283 0.00085324 0.001493233
lsim03 0.001292726 0.001453497 0.001391184 0.001393786 0.000770724 0.000982926 0.001092865 0.000582161 0.000569808 0.001214558 0.001411413 0.000775854 0.001706244 0.001848392 0.000966664 0.001004537 0.000870461 0.000646875 0.00211822 0.002070454 0.00066464 0.002036259 0.000613654 0.001117818 0.001232019 0.001085189 0.001534897 0.001577705 0.000615465 0.001299017 0.000579553 0.001429577 0.001681899 0.001508959 0.001302579 0.000779074 0.001251737 0.00126636 0.002829655 0.000401978 0.000779702 0.001656454 0.000993382 0.001037663 0.001022463 0.00157551 0.001555501 0.001421159 0.00099343 0.001070685 0.000856171 0.001608745 0.000903548 0.000698551 0.000856549 0.001622063 0.00103369 0.002013696 0.001614988 0.000827432 0.001610978 0.000924964 0.000695947 0.000221651 0.000602953 0.00114616 0.000996689 0.001234391 0.00063704 0.001062249 0.001188209 0.001321866 0.001025968 0.000745207 0.001275931 0.001251362 0.001505825 0.000826405 0.000553062 0.000717508 0.001909734 0.000777014 0.000950972 0.001339187 0.001430342 0.001927148 0.001120812 0 0.001315505 0.00086193 0.001767637 0.001090313 0.001398231 0.001235771 0.00143765 0.0010327 0.001092866 0.000665074 0.001175568 0.001178744 0.000704984 0.001082223 0.000864926 0.001815413 0.002183624 0.004636328 0.002025528 0.00261396 0.002742006 0.00197491 0.002421868 0.001973006 0.002577209 0.003631455 0.00319199 0.002546847 0.002302569 0.002455953 0.002592165 0.002248662 0.00208125 0.002240615 0.002767028 0.00400568 0.002499968 0.002893445 0.00310171 0.002038893 0.002958773 0.003916516 0.002227729 0.001310136 0.001600054 0.002360673 0.002922898 0.001606868 0.001708802 0.001947743 0.002212041 0.001794528 0.001922229 0.002115438 0.002351312 0.001829398 0.001518119 0.003608786 0.002506169 0.002667299 0.002708614 0.002532977 0.001754345 0.002206844 0.001952859 0.003182211 0.003042396 0.002923335 0.00266181 0.003527709 0.002394278 0.001820048 0.002855022 0.001496622 0.001990838 0.002289661 0.002434802 0.002099613 0.002849221 0.002778233 0.001996747 0.002375045 0.002185341 0.002023497 0.001917072 0.002328567 0.00262292 0.001940604 0.003431882 0.002752837 0.002396893 0.002979236 0.003430523 0.001207475 0.001891531 0.002296861 0.001846848 0.002242261 0.002989213 0.002681193 0.003332466 0.002826421 0.002602529 0.001389099 0.00284428 0.002684257 0.002749226 0.002454134 0.00199899 0.002608924 0.002041829 0.001908699 0.003077747 0.001790141 0.002240361 0.001844874 0.002351688 0.001344466 0.002259784 0.001156088 0.00183701 0.001764463 0.003092633 0.002491066 0.001654936 0.001447469 0.00195599 0.002539637 0.00234826 0.002161894 0.002302057 0.002342777 0.001515686 0.002940588 0.002172296 0.001926187 0.00160956 0.002659238 0.002095776 0.001729147 0.001690913 0.00168155 0.002102016 0.001058511 0.001879989 0.002243078 0.002252078 0.001938043 0.002208768 0.000988331 0.001623971 0.001211531 0.001554802 0.000930164 0.000850238 0.001431622 0.001364551 0.001764758 0.002091634 0.001886943 0.001597208 0.001596882 0.001795715 0.001990669 0.001789004 0.001740824 0.001514641 0.001525513 0.001734869 0.001201344 0.001374247 0.001025753 0.001171369 0.00104905 0.001892186 0.00109297 0.00163835 0.001950974 0.001717152 0.001832168 0.000990977 0.001576978 0.001626285 0.001969446 0.00241061 0.001916711 0.002110423 0.002472214 0.002486542 0.002202994 0.002867231 0.00110308 0.001980568 0.003295886 0.001648656 0.001367701 0.00099616 0.001251595
lsio01 0.002201017 0.001994083 0.001589594 0.001178422 0.001698623 0.000750554 0.000611744 0.000984601 0.000755871 0.001067779 0.002187211 0.001779968 0.001746224 0.001918613 0.001522564 0.001436929 0.001472324 0.00140158 0.00237128 0.002588736 0.001528375 0.0021645 0.001355444 0.001202062 0.001462172 0.001709752 0.002392624 0.002249872 0.001006257 0.001250165 0.001720701 0.001610982 0.002833952 0.001440609 0.002216456 0.001134468 0.002146019 0.001762811 0.002339509 0.001274008 0.001762117 0.001206523 0.001329668 0.001261991 0.000988298 0.002077953 0.002596939 0.002003715 0.0021314 0.001506027 0.00195717 0.001749462 0.001083836 0.001112814 0.001874714 0.001914405 0.001319299 0.002528972 0.002000743 0.001483399 0.003853182 0.001855082 0.00247771 0.001312011 0.001058334 0.001779854 0.00140592 0.001042246 0.00170765 0.001827206 0.001772107 0.00235583 0.001043007 0.001376085 0.00213508 0.001898587 0.00196026 0.002308544 0.000813826 0.001345768 0.002282663 0.001498233 0.001521617 0.00237202 0.002009194 0.001437414 0.001129083 0.001315505 0 0.001612361 0.002405494 0.001964807 0.000758284 0.001704973 0.002160395 0.001466818 0.001641687 0.001307599 0.001567925 0.001538021 0.001530541 0.001501412 0.001695397 0.002247859 0.002673266 0.004831131 0.003050497 0.002354331 0.002984743 0.002846103 0.003462786 0.002289701 0.003395229 0.004176098 0.002819999 0.002237112 0.002863793 0.00272376 0.002628993 0.002414282 0.00227121 0.002568564 0.003165126 0.004029735 0.003415869 0.003073182 0.002996748 0.002503922 0.002984261 0.003486978 0.002905968 0.001418516 0.002258461 0.002216549 0.00306536 0.002001212 0.002439379 0.00312898 0.003977096 0.002408278 0.002551672 0.002161511 0.003382405 0.002403253 0.00216711 0.003935899 0.002884947 0.003153593 0.002731129 0.003380733 0.002877003 0.002681646 0.002098369 0.003960998 0.003522837 0.003362526 0.003550683 0.003486728 0.002052457 0.001894331 0.002510219 0.002243644 0.002869017 0.002824673 0.003424735 0.00236276 0.003745172 0.003276429 0.002654647 0.002562883 0.002556634 0.002882435 0.002777917 0.003336377 0.002935732 0.00291299 0.003408947 0.003310434 0.003468025 0.003597853 0.003598493 0.001446018 0.002689013 0.003110739 0.00260682 0.002500712 0.002977362 0.003030783 0.003642093 0.003420384 0.003427501 0.002396943 0.00361484 0.002694843 0.004156213 0.003501439 0.002591829 0.002901366 0.003246658 0.002665856 0.003239859 0.002254004 0.002867535 0.002387553 0.003110343 0.002320764 0.002623789 0.001708984 0.002505229 0.00235477 0.002555133 0.003220775 0.002534422 0.002067645 0.002627817 0.002276694 0.002487732 0.003123825 0.002990011 0.004239911 0.00229737 0.003098017 0.004077909 0.003616451 0.002979767 0.004086095 0.003551143 0.002347427 0.001957407 0.002300795 0.002811307 0.00280544 0.002225796 0.003223021 0.003127522 0.003004492 0.003160555 0.002023269 0.002778974 0.001710126 0.002149638 0.002187524 0.002186141 0.00260958 0.001928263 0.002916303 0.001896261 0.002339069 0.00220096 0.002200492 0.002124376 0.002456422 0.002143815 0.002318717 0.002853311 0.002252996 0.002124104 0.002165513 0.002424159 0.001376447 0.002487013 0.001923345 0.002561515 0.001592129 0.002404683 0.003390444 0.003301964 0.002771834 0.001777984 0.00253468 0.002823747 0.00342633 0.003358193 0.003286009 0.003223062 0.004424198 0.003083523 0.002834855 0.004318956 0.002340888 0.003305278 0.005076679 0.002798888 0.002176085 0.001330401 0.002308275
lsio02 0.000868356 0.00099951 0.001115328 0.001354766 0.000433788 0.001304748 0.000968923 0.000816236 0.0008699 0.000693721 0.000555373 0.000786475 0.001591683 0.001936217 0.000850376 0.000349649 0.000648658 0.000557681 0.000861999 0.001465992 0.00048885 0.001419156 0.001189415 0.000893675 0.000484911 0.001060152 0.001637675 0.001245884 0.000762206 0.001379956 0.000745357 0.001316919 0.001869097 0.001406511 0.001228869 0.000599992 0.001188676 0.001011085 0.003032621 0.00092181 0.000890442 0.001620671 0.001279805 0.000986225 0.000606102 0.001533371 0.001481454 0.001071737 0.001125182 0.001404779 0.001018309 0.000963785 0.000571808 0.000430291 0.000730634 0.001318735 0.000712763 0.001790303 0.001309348 0.000454726 0.001757956 0.000909356 0.000926816 0.000700183 0.000417832 0.000359706 0.001126615 0.000762152 0.000472358 0.001118282 0.000943585 0.000663523 0.001219854 0.001056811 0.000628387 0.000695667 0.001421626 0.001072333 0.000732967 0.000929948 0.001362698 0.000347303 0.000434689 0.001233555 0.000582311 0.001942039 0.001068386 0.00086193 0.001612361 0 0.001987681 0.000509512 0.001668469 0.000982091 0.001315273 0.001355616 0.001121954 0.000590265 0.001066564 0.001424819 0.000781103 0.000813134 0.000414956 0.001173177 0.001525311 0.002797872 0.00126777 0.001685712 0.001460017 0.001517008 0.002210443 0.001150889 0.001837108 0.001992498 0.002660657 0.001692995 0.001950955 0.00156913 0.00164126 0.001995893 0.001288705 0.001451898 0.002164577 0.003010608 0.001538978 0.001809702 0.002623028 0.001838179 0.001961524 0.003046389 0.001642641 0.001109047 0.00105713 0.001815561 0.001785406 0.001062383 0.000940867 0.001097142 0.001362745 0.001344439 0.001389574 0.002019543 0.001652921 0.000719161 0.001532517 0.00204297 0.00148586 0.001977142 0.001680253 0.00151176 0.001182073 0.001845712 0.001426631 0.002343356 0.002318248 0.002336652 0.00158662 0.002113379 0.001837251 0.001627833 0.002387129 0.001597595 0.001358234 0.001425192 0.001526111 0.001277777 0.001472582 0.002298533 0.00120532 0.001107011 0.001329594 0.001563789 0.001551159 0.002001289 0.002128756 0.001273234 0.00206102 0.001352532 0.001537826 0.002177671 0.002518404 0.000985137 0.001347503 0.001430086 0.001123356 0.001849206 0.001771067 0.001829477 0.001981587 0.00196142 0.001584622 0.000899681 0.001862135 0.001342728 0.001794259 0.001548813 0.001683874 0.001584959 0.001601242 0.001815669 0.002040918 0.001578213 0.000704841 0.001174479 0.001915669 0.001240594 0.001544351 0.000818793 0.001590991 0.001270082 0.002160361 0.002075932 0.001280221 0.001181819 0.001409478 0.001451008 0.001841525 0.001376422 0.001426203 0.001364643 0.000911056 0.001827844 0.001661279 0.001402495 0.001764993 0.002197571 0.001738516 0.002125664 0.001776223 0.001760926 0.00169036 0.001348703 0.001787386 0.002235059 0.002199695 0.001592625 0.002142705 0.001024042 0.001140433 0.001299687 0.001854452 0.001346435 0.001209947 0.001562929 0.000982997 0.001528488 0.001236804 0.002007675 0.001263675 0.001471796 0.001751271 0.00171827 0.001270693 0.00199593 0.001408282 0.001559817 0.001419259 0.001144792 0.001369319 0.000820838 0.00106217 0.001325591 0.0015715 0.001253981 0.001265621 0.001548528 0.001068742 0.001227413 0.000754855 0.001552525 0.001468423 0.001577049 0.00169292 0.001359376 0.001516327 0.002175236 0.002268675 0.001887525 0.001892746 0.001180601 0.001270298 0.002529364 0.001242683 0.001108652 0.001433324 0.001413828
lsze01 0.001251027 0.002313693 0.001998432 0.00262589 0.001794874 0.002075909 0.001421526 0.002341631 0.001498322 0.001641438 0.001529821 0.002068498 0.003048123 0.002545974 0.001771872 0.002130437 0.00248484 0.001701951 0.002636712 0.001258645 0.001951759 0.002278437 0.001863261 0.00177162 0.002454682 0.002856113 0.002325867 0.000772751 0.002493308 0.002711773 0.001285059 0.001532628 0.003561181 0.002166558 0.001977529 0.001955363 0.002567754 0.001468401 0.00368603 0.001745522 0.001731498 0.00318957 0.000702012 0.001761617 0.001785475 0.001647203 0.001187118 0.002114365 0.002144729 0.001509293 0.00253309 0.001686767 0.001775877 0.00192275 0.002064402 0.002403554 0.001963102 0.002147076 0.002618939 0.001608639 0.00358415 0.002439767 0.001970345 0.001620983 0.002052305 0.001271743 0.001989615 0.001762098 0.001574202 0.001290908 0.001617794 0.002021449 0.001589575 0.001513999 0.002267397 0.001817529 0.00061921 0.001490001 0.001372296 0.001011874 0.002276881 0.001724728 0.001362301 0.001747175 0.002135113 0.000979001 0.001698581 0.001767637 0.002405494 0.001987681 0 0.001847907 0.001790091 0.002353665 0.002672504 0.003405608 0.0019173 0.001886035 0.00107948 0.00174809 0.001084057 0.001486567 0.001772643 0.001648719 0.00131597 0.002540663 0.002990628 0.001559136 0.001846332 0.002260725 0.003679157 0.001934941 0.002311327 0.003162156 0.003166441 0.002313688 0.002200858 0.002102897 0.002458504 0.002462713 0.001949649 0.002053126 0.002772423 0.003515752 0.003266484 0.00298447 0.00283695 0.002057441 0.003508055 0.003246202 0.002370737 0.002024569 0.001357657 0.001587536 0.00298977 0.002132019 0.002137815 0.002341832 0.002423767 0.001449723 0.00158759 0.001861426 0.002075298 0.001534684 0.001466898 0.003191392 0.002502726 0.002327861 0.003463594 0.002729201 0.001917942 0.001500225 0.001959618 0.002135318 0.00224024 0.001754985 0.001769962 0.00258937 0.003090917 0.001503381 0.00301547 0.002460068 0.001909778 0.002393786 0.002899251 0.002978277 0.00308537 0.002098625 0.002450935 0.003026189 0.003398916 0.00155489 0.002155924 0.001060044 0.002757935 0.002415323 0.003332794 0.002263301 0.001299825 0.002194674 0.002335024 0.001317281 0.001908401 0.002652822 0.00211893 0.002355859 0.002419379 0.002140769 0.002586667 0.003092003 0.002168107 0.001783102 0.003390356 0.002829555 0.002971107 0.002824849 0.001871264 0.002865364 0.001954256 0.001536963 0.00194921 0.001267024 0.003382255 0.001667422 0.002218233 0.001421452 0.001844145 0.002022107 0.001961526 0.00140465 0.002938036 0.002479116 0.001319759 0.002143161 0.002442093 0.001769961 0.001404282 0.002987475 0.002064323 0.002818362 0.001668827 0.002425202 0.00117645 0.001967652 0.001354121 0.001184059 0.001902345 0.001329666 0.001324373 0.000889018 0.00159756 0.002510467 0.001535177 0.002043152 0.001251443 0.001877839 0.001857317 0.00197472 0.001442419 0.002392833 0.001217629 0.001924367 0.001292436 0.001839103 0.001348519 0.001087608 0.00172117 0.001698413 0.001482725 0.001354253 0.001255273 0.001343735 0.001874804 0.001198327 0.00200509 0.001275306 0.002090039 0.000954927 0.002011642 0.001549844 0.001496973 0.00150372 0.001410647 0.000923208 0.001867312 0.001625304 0.001783704 0.00217149 0.001072213 0.001601267 0.002166983 0.00162641 0.0022152 0.004011907 0.002539378 0.001636902 0.00147979 0.00120441 0.001853503 0.001091883 0.002392146 0.002319274 0.001865727 0.002007478 0.001167707 0.001106615
lsze02 0.000966592 0.001186599 0.000989163 0.001300543 0.000294022 0.001161774 0.001148478 0.001010035 0.001203745 0.000595598 0.001087215 0.001321614 0.001362614 0.00182727 0.001255518 0.000629694 0.000765888 0.000442279 0.001070794 0.00101164 0.000782817 0.002044514 0.001196247 0.001706146 0.000903142 0.001025975 0.001503607 0.001172788 0.000993033 0.001240013 0.000867102 0.001114859 0.002407852 0.001326326 0.000859634 0.000526371 0.000932931 0.000673729 0.002111373 0.001122325 0.001073265 0.001499445 0.001112383 0.001742363 0.000598116 0.001749673 0.001969399 0.000789561 0.00102495 0.001152035 0.000834577 0.000744458 0.000579089 0.000476547 0.000643512 0.001213305 0.000678377 0.001549059 0.000978011 0.000412945 0.001566062 0.001291745 0.001181596 0.000912004 0.000815447 0.000531686 0.001085916 0.001066346 0.000668284 0.001434241 0.000703125 0.000472674 0.001203923 0.001516275 0.000726452 0.000880975 0.001330972 0.001026387 0.001127918 0.001005109 0.001281738 0.000421297 0.000606727 0.000686004 0.000548237 0.002200116 0.000741526 0.001090313 0.001964807 0.000509512 0.001847907 0 0.001484966 0.00076815 0.001433247 0.001552208 0.000983816 0.000563472 0.001090011 0.001180712 0.001309676 0.000602097 0.000701852 0.000968927 0.001339632 0.002156035 0.001227138 0.001616888 0.001199755 0.001149843 0.001648968 0.000800495 0.001257299 0.00145813 0.002054802 0.001213929 0.001583102 0.001449064 0.001538754 0.001559935 0.001296664 0.001230841 0.001714456 0.002331922 0.001024788 0.001276003 0.001923136 0.001190813 0.001395454 0.002500492 0.001110609 0.000904773 0.000987928 0.00178533 0.001804079 0.000963024 0.000935862 0.000772279 0.00102354 0.001198938 0.000939117 0.001874743 0.001450303 0.000783501 0.001139365 0.001439579 0.001130669 0.001804026 0.001338601 0.001113764 0.000893388 0.001215057 0.001194856 0.001647838 0.001755105 0.001977041 0.001491761 0.001264619 0.002009326 0.001556745 0.001562054 0.001597425 0.001081369 0.001061276 0.001522086 0.00129853 0.001165923 0.001757245 0.001307847 0.001201595 0.00138234 0.001539394 0.00103499 0.001773544 0.001420361 0.00131108 0.00162674 0.001123721 0.001303507 0.001647549 0.001787498 0.001007113 0.001099643 0.00087509 0.000918603 0.001306203 0.001671315 0.00201356 0.001638663 0.001303592 0.001443829 0.000913514 0.001813358 0.001688467 0.001602272 0.001728578 0.001691493 0.001181101 0.001050655 0.001397855 0.00183598 0.001176243 0.000916342 0.001217898 0.001338599 0.001425566 0.001095911 0.000696923 0.001552318 0.001168393 0.002017085 0.001838631 0.001437755 0.001677823 0.001291668 0.001593125 0.001268699 0.001056168 0.001196798 0.000824688 0.000867271 0.001815266 0.001595103 0.001460617 0.001395707 0.001974391 0.00134204 0.00164718 0.001501466 0.001493763 0.001325858 0.001245526 0.001416466 0.001534074 0.002297375 0.001058963 0.001527182 0.001124048 0.00067428 0.001040353 0.001606621 0.001016484 0.001019151 0.001478389 0.00063681 0.001423063 0.001241339 0.001566067 0.001084005 0.001229487 0.001437804 0.001531738 0.00099067 0.002005953 0.001397624 0.000910486 0.001201628 0.001094214 0.001630495 0.000792387 0.001032008 0.000890634 0.00137901 0.001259748 0.001126208 0.001650866 0.001042228 0.000988694 0.000868132 0.001130106 0.001110839 0.001039803 0.00180282 0.00171847 0.001414937 0.00165542 0.001762388 0.00190091 0.001647269 0.0011938 0.001076688 0.00223038 0.001235556 0.000795975 0.001144745 0.001373793
lsze03 0.002223724 0.001460914 0.001336501 0.000608765 0.001512047 0.000516173 0.000670665 0.000800208 0.000983217 0.001016835 0.002318311 0.002132514 0.001252876 0.00238537 0.002053145 0.001512579 0.001052925 0.001378703 0.001858025 0.001405644 0.001537927 0.002082146 0.000698941 0.001601726 0.001831106 0.001179407 0.00121381 0.001866121 0.001189262 0.001445862 0.001756032 0.001749156 0.00312241 0.001004599 0.00169356 0.00081528 0.001539503 0.000744191 0.001134023 0.001288773 0.001159628 0.000913637 0.000873614 0.001706757 0.001062412 0.002099391 0.002732723 0.00121859 0.001487791 0.001069702 0.001365387 0.001172301 0.000966893 0.001264276 0.001253406 0.000962969 0.000859738 0.001769566 0.001068021 0.001085437 0.003048963 0.002137797 0.002352378 0.001504889 0.001150705 0.001752022 0.001282423 0.001446961 0.001715741 0.001528485 0.001003758 0.001904503 0.000928982 0.001333126 0.001587526 0.001155328 0.001369445 0.001362092 0.001308505 0.001561723 0.001935228 0.001012838 0.001531541 0.001624347 0.001458985 0.001253233 0.000804305 0.001398231 0.000758284 0.001668469 0.001790091 0.001484966 0 0.001286338 0.001936341 0.001422341 0.001146367 0.001113937 0.001262223 0.001361344 0.001672971 0.001064889 0.001301506 0.001441066 0.001406541 0.003207803 0.001996712 0.001630878 0.001787151 0.00163907 0.002286366 0.001289146 0.001755854 0.003129941 0.002190375 0.001810456 0.002128614 0.002171609 0.002103652 0.001394179 0.001992495 0.001449254 0.002272757 0.002460545 0.002332976 0.002064237 0.001914993 0.001384507 0.002070884 0.002437065 0.001493096 0.000684234 0.00175333 0.001164212 0.002381806 0.00158474 0.001886563 0.002172059 0.003146732 0.001540284 0.001444746 0.00134623 0.002375103 0.001668565 0.001449839 0.002984789 0.001845768 0.002591008 0.001739202 0.002484915 0.001804171 0.001167536 0.001324996 0.002540609 0.002239158 0.002341068 0.00248441 0.002444105 0.002194878 0.001047087 0.001548359 0.00176741 0.002045761 0.001865863 0.002631934 0.001519121 0.002461501 0.002013662 0.00176509 0.001867843 0.002234597 0.001985053 0.001635075 0.00232409 0.001992839 0.002041151 0.002317814 0.002265882 0.002170793 0.002237085 0.002200615 0.001218852 0.001916515 0.002233478 0.002196016 0.001528445 0.002547762 0.002655606 0.002544773 0.002358954 0.002060446 0.001886153 0.002250561 0.002163043 0.00302814 0.002817135 0.001680982 0.001962469 0.002011648 0.001640617 0.002378276 0.001334502 0.002295099 0.001901452 0.002293924 0.00177728 0.001396038 0.001032624 0.001967628 0.001409238 0.002160708 0.002037956 0.002140319 0.002030051 0.001899807 0.001839553 0.001338889 0.001730166 0.002013373 0.002913503 0.001697361 0.001966758 0.002892062 0.002904282 0.002352167 0.002972056 0.002693685 0.001720828 0.001269725 0.001736387 0.002345737 0.002172681 0.001559133 0.001830701 0.00270314 0.002483171 0.001916541 0.001585779 0.001733467 0.001266956 0.001768219 0.001524762 0.001651008 0.002750682 0.00134254 0.002412163 0.001710588 0.001472502 0.001239411 0.001325771 0.001548914 0.001884504 0.001705932 0.001968159 0.002009269 0.001231645 0.00161501 0.001714172 0.002735086 0.001318228 0.002118912 0.001001384 0.001931455 0.001425057 0.001764827 0.002734167 0.00241551 0.001864316 0.001453543 0.001698122 0.002013749 0.002302566 0.002530904 0.00295326 0.002759266 0.003363684 0.002513905 0.002566451 0.003461221 0.002141906 0.002770834 0.003302345 0.002092962 0.001347172 0.00107136 0.001483415
lupp04 0.001635501 0.001967912 0.001289908 0.00086935 0.000894453 0.000987538 0.001078112 0.000670997 0.001178152 0.000865241 0.001623581 0.001182063 0.000989791 0.001631756 0.001546037 0.00092533 0.000921923 0.000705495 0.001355055 0.001357587 0.001122327 0.002816561 0.001077078 0.002099217 0.001057897 0.000900645 0.001704684 0.002281105 0.000758369 0.0006486 0.001260177 0.001451825 0.002773679 0.001339423 0.00067146 0.000652856 0.000955297 0.000921753 0.001384709 0.001087013 0.001752831 0.0015528 0.001252155 0.00217301 0.000651914 0.002734891 0.002936125 0.000804044 0.001026301 0.000507598 0.000667417 0.001047519 0.000651107 0.000757864 0.00063954 0.001656633 0.000789545 0.001585653 0.001301746 0.001020109 0.002153418 0.001899747 0.001740313 0.001044507 0.000763544 0.000918937 0.001214252 0.001169926 0.00124546 0.002034838 0.001211851 0.000773394 0.000936619 0.001817327 0.000971978 0.000971266 0.001750805 0.001534646 0.001199423 0.001664191 0.001710899 0.000601414 0.000797432 0.000969567 0.000771516 0.002792096 0.000760458 0.001235771 0.001704973 0.000982091 0.002353665 0.00076815 0.001286338 0 0.00102064 0.00153733 0.001354747 0.000752367 0.001273864 0.000802328 0.001632336 0.000689537 0.001033616 0.00097154 0.001779329 0.003009598 0.000915897 0.001402506 0.001438623 0.001180501 0.001192666 0.000876567 0.001427775 0.001703619 0.001284485 0.001324547 0.001392542 0.001502963 0.001620249 0.001181254 0.001183237 0.001195553 0.001252029 0.001909373 0.001400856 0.000966108 0.00134364 0.001117216 0.001112531 0.00193037 0.001138586 0.000865485 0.001284745 0.001840068 0.002302435 0.000903112 0.001141785 0.001500042 0.001582526 0.00080789 0.000888823 0.001276666 0.001501017 0.001389571 0.000793359 0.001983124 0.000771723 0.001417156 0.000928549 0.000867036 0.00107458 0.001453873 0.000912908 0.00203348 0.001648457 0.001842067 0.001924647 0.002061172 0.00123465 0.001443366 0.001219969 0.001551488 0.001013183 0.000968455 0.001695947 0.000949974 0.001428315 0.001490129 0.001140919 0.000845327 0.000996075 0.001736172 0.001465856 0.001748575 0.001419245 0.001425576 0.001610562 0.001326971 0.002055727 0.001610826 0.001593529 0.001282497 0.001220827 0.001113288 0.001057201 0.001042031 0.001750634 0.001853451 0.001555539 0.001095629 0.001304531 0.000793768 0.001422982 0.001301272 0.0014206 0.001342872 0.001331836 0.001014774 0.000815956 0.001314849 0.001756814 0.001146285 0.001347987 0.000869491 0.001151783 0.001055215 0.001027217 0.000656512 0.001160989 0.001237835 0.001346664 0.001220007 0.001462634 0.001434001 0.001225833 0.001879649 0.001387107 0.001275487 0.001308099 0.001707672 0.000776242 0.001644654 0.002899268 0.003017121 0.002046915 0.003461001 0.002488957 0.00245062 0.002133621 0.002544902 0.00200842 0.001702859 0.001852577 0.002077902 0.003085715 0.001882434 0.002385058 0.001753142 0.001618218 0.001100655 0.002104915 0.001707185 0.001745526 0.002006285 0.00142226 0.00219664 0.001652718 0.001907638 0.001776394 0.001484229 0.001963338 0.001921096 0.001794107 0.002297622 0.002370617 0.001811537 0.001770906 0.001787185 0.002413772 0.00151896 0.00160459 0.001387549 0.002521393 0.001794522 0.001347767 0.002868009 0.002036965 0.001648197 0.001367124 0.001831228 0.001664913 0.002177368 0.003552293 0.002419821 0.001772605 0.002707826 0.002427595 0.003246152 0.002952027 0.001905959 0.00204325 0.003715019 0.00166296 0.001130175 0.001290102 0.0021085
lupp06 0.002163111 0.002560205 0.001766824 0.001585649 0.001377108 0.00176778 0.001269073 0.00125312 0.001882798 0.00191302 0.001674848 0.0008673 0.00158565 0.002684527 0.000940215 0.001147813 0.001135118 0.00113572 0.002014865 0.001860473 0.001154775 0.0022405 0.001465202 0.002602782 0.001560622 0.000819352 0.001841591 0.00237186 0.000884493 0.001105371 0.001369238 0.001815673 0.001817129 0.002324761 0.001462316 0.001368737 0.001758464 0.001493419 0.002032792 0.00148854 0.001355616 0.00142787 0.0019361 0.001467694 0.001218082 0.00227569 0.002792064 0.002136648 0.001672021 0.001359207 0.001743861 0.002068627 0.0006326 0.000849321 0.001090024 0.001547593 0.001211449 0.00108171 0.001198319 0.001626002 0.001879237 0.00097762 0.00147676 0.001257106 0.001331026 0.00160585 0.001158687 0.001056662 0.000953047 0.001552918 0.00220656 0.001141216 0.000910614 0.001540864 0.001394784 0.001342243 0.002069185 0.001368723 0.001766512 0.002540736 0.002995525 0.000999273 0.001633293 0.001162613 0.001335937 0.003335342 0.00139506 0.00143765 0.002160395 0.001315273 0.002672504 0.001433247 0.001936341 0.00102064 0 0.00116074 0.001440467 0.000998327 0.001318587 0.001036532 0.002021471 0.001106009 0.00122689 0.00139522 0.001914054 0.003836408 0.000878026 0.0018434 0.001979239 0.001307714 0.001424752 0.001163204 0.002376207 0.002323926 0.002855274 0.001833309 0.001213194 0.002413216 0.002510347 0.00239029 0.002163251 0.001298389 0.002078761 0.003405343 0.00156248 0.001704636 0.002194574 0.001214156 0.001825098 0.003791415 0.001371741 0.001476235 0.00172155 0.002018824 0.002608762 0.001289999 0.001713074 0.001951684 0.001905586 0.001513645 0.001683005 0.00204322 0.002114743 0.001734023 0.000975953 0.002578474 0.001794563 0.001893233 0.001664684 0.001569746 0.001658536 0.002015777 0.00140048 0.003459232 0.00266281 0.002574073 0.001983911 0.003015137 0.001857989 0.002205108 0.002231375 0.001330397 0.001578485 0.001430821 0.001647642 0.001813536 0.002204801 0.001889471 0.001791491 0.001365007 0.001990359 0.002568478 0.002514008 0.002444552 0.002407882 0.002395341 0.00257351 0.001657744 0.002105664 0.002646916 0.002881297 0.001770028 0.002035414 0.002466149 0.001666021 0.001647571 0.002764023 0.003050247 0.002614898 0.002123139 0.001536621 0.000988431 0.001600828 0.001738641 0.002117022 0.001626121 0.000793394 0.001713462 0.001500731 0.002080556 0.00274846 0.001934178 0.001607245 0.001276364 0.002447109 0.000798117 0.001485137 0.001293294 0.001815003 0.001105445 0.002538989 0.001276785 0.002110039 0.00106299 0.001680652 0.002491301 0.001539445 0.001601003 0.001557383 0.001906916 0.001033793 0.002185512 0.003099792 0.002737423 0.00179859 0.003638664 0.002500218 0.003161688 0.002614147 0.002504062 0.00269364 0.001421592 0.002728892 0.002560881 0.0030043 0.002551736 0.002822619 0.001912482 0.001848462 0.001817885 0.002859336 0.001730243 0.001373322 0.002595366 0.001740008 0.002202935 0.002218146 0.002915682 0.001525605 0.001651032 0.002371024 0.002791267 0.002517313 0.00284715 0.001474752 0.00179952 0.00181952 0.001866333 0.002695273 0.001391447 0.001272457 0.001699924 0.002570978 0.002119461 0.001942596 0.002637568 0.001525003 0.002063262 0.001562765 0.002124227 0.00221122 0.002647942 0.003417058 0.002138106 0.002546916 0.003937984 0.002464907 0.003513789 0.002885026 0.002374962 0.002147588 0.003269693 0.001404791 0.001397072 0.001795253 0.001647915
lwad01 0.002847809 0.001163392 0.002115443 0.001052868 0.001358757 0.00103928 0.001173852 0.000576267 0.001288164 0.00150733 0.002581393 0.001323054 0.001799985 0.002609346 0.001451967 0.001473142 0.000616249 0.000970946 0.001740685 0.002787841 0.001274097 0.001798172 0.000977765 0.001999813 0.001730351 0.000704081 0.001497521 0.002537204 0.000720399 0.001310949 0.001499693 0.002118935 0.001696025 0.001800558 0.001930048 0.000895973 0.001658226 0.001594438 0.002295469 0.001174814 0.001072259 0.000709204 0.002116416 0.001325805 0.000971138 0.002553192 0.003486156 0.002257229 0.001548349 0.001748749 0.001242569 0.002187312 0.000918839 0.001140913 0.000881239 0.001190348 0.000871634 0.001781191 0.000758822 0.001423311 0.001804862 0.001055763 0.001719416 0.001216371 0.001257106 0.002043315 0.001134233 0.001564049 0.001232045 0.001591411 0.00155422 0.001793902 0.001294938 0.001022874 0.001353088 0.001478925 0.002535254 0.001559443 0.001689441 0.002139997 0.002697544 0.001202164 0.001869225 0.002161165 0.00150498 0.003319645 0.001460963 0.0010327 0.001466818 0.001355616 0.003405608 0.001552208 0.001422341 0.00153733 0.00116074 0 0.001213351 0.001017872 0.001767337 0.00203303 0.002139518 0.001170517 0.001324237 0.002361071 0.00227053 0.005103325 0.001712253 0.003052396 0.002723543 0.001812534 0.002025042 0.001913894 0.002809231 0.003796539 0.00389121 0.002922924 0.002587124 0.003472272 0.003014452 0.002827705 0.003148751 0.002055202 0.003638015 0.004294205 0.002166033 0.002688707 0.003606687 0.001829381 0.002688343 0.004685608 0.002012868 0.001446198 0.002254465 0.002564439 0.00260488 0.001911643 0.002127417 0.002655766 0.003158409 0.002496608 0.002623277 0.002634326 0.003140557 0.002042806 0.001782092 0.003587357 0.002653891 0.003671451 0.002431267 0.003240055 0.002647158 0.002829929 0.002101995 0.004023243 0.003980081 0.004026113 0.003038716 0.004042377 0.002715444 0.002292407 0.002731052 0.001558427 0.002559787 0.002749375 0.002192433 0.001896103 0.002881409 0.003399507 0.002240761 0.00209196 0.001963915 0.002696661 0.002374863 0.003928732 0.002731359 0.002281659 0.003197855 0.003088481 0.002829703 0.003805193 0.004146768 0.001812885 0.002521181 0.003049308 0.002662957 0.002606659 0.004160749 0.004019154 0.004189004 0.003046535 0.003025709 0.002235401 0.002770814 0.002817837 0.003590613 0.003467196 0.002372118 0.0023231 0.002860841 0.002506767 0.00387137 0.002797791 0.00194111 0.00238171 0.003690983 0.002008867 0.002489624 0.001314617 0.00243855 0.002285786 0.003600996 0.002706658 0.003059083 0.002112533 0.002607133 0.003368585 0.002746337 0.001992963 0.002795949 0.002849199 0.002147267 0.00332693 0.003853832 0.003170255 0.002979239 0.004644388 0.003647318 0.003431871 0.002625601 0.002944417 0.003339611 0.002012951 0.003273697 0.002823528 0.004281751 0.003661746 0.003620759 0.001777027 0.002418825 0.001985505 0.003468462 0.001779609 0.001823207 0.00342112 0.002364651 0.003562857 0.003359658 0.003125484 0.002096772 0.002551777 0.003194251 0.003764295 0.00283903 0.003551432 0.002164422 0.002248669 0.002319273 0.002622938 0.003181294 0.001539858 0.002375111 0.001918216 0.003057408 0.002477203 0.00289642 0.0034796 0.00253821 0.002811252 0.002106691 0.002605307 0.002978237 0.003292684 0.003452697 0.001918911 0.003568005 0.004577592 0.00414335 0.003924848 0.004321704 0.002859528 0.003089255 0.004325666 0.002631499 0.001567368 0.002123069 0.002421884
lwad02 0.001752269 0.001440654 0.001279688 0.001263579 0.000988258 0.00091324 0.000979591 0.000886067 0.00096814 0.001255505 0.001635629 0.001145637 0.001528023 0.001854988 0.001286155 0.001309097 0.000748075 0.000822783 0.001555334 0.001730663 0.001187819 0.001594563 0.000911813 0.001381817 0.001683872 0.001127526 0.001576007 0.001645386 0.000779057 0.001488536 0.001283819 0.001032636 0.002284044 0.001064255 0.001349276 0.000584318 0.00086395 0.001227709 0.001912384 0.001275627 0.000904141 0.000950049 0.001265151 0.001591703 0.000900687 0.001409188 0.002389549 0.001798369 0.001428692 0.001157705 0.001383203 0.001357134 0.000917108 0.001008328 0.001244807 0.001194823 0.000678874 0.00114931 0.000890879 0.000993891 0.001622716 0.001598114 0.001896932 0.001001961 0.001151662 0.001282576 0.000848442 0.00124969 0.000940581 0.001334992 0.0013128 0.001636588 0.001372476 0.000898204 0.001687218 0.001574257 0.00140839 0.000909215 0.001205175 0.001521056 0.002010743 0.000983822 0.001194243 0.001432285 0.001419719 0.002006518 0.000820692 0.001092866 0.001641687 0.001121954 0.0019173 0.000983816 0.001146367 0.001354747 0.001440467 0.001213351 0 0.00078325 0.000845318 0.00140805 0.001421969 0.000773896 0.001053583 0.001096349 0.001551987 0.003443007 0.001687206 0.001704194 0.001702664 0.001398891 0.002329122 0.001144054 0.001827678 0.00224594 0.002696649 0.001644857 0.0014515 0.002009098 0.002085635 0.002165734 0.001912524 0.001447071 0.002380881 0.003238694 0.001519635 0.001824168 0.002293012 0.001183992 0.002056903 0.003232733 0.001438338 0.000815242 0.001108691 0.001620386 0.001968583 0.00138088 0.001042376 0.0015983 0.002066426 0.001652658 0.001399727 0.002020015 0.001902476 0.00106605 0.001305533 0.001934344 0.001693901 0.002032751 0.002186317 0.002370255 0.001308047 0.001595544 0.001268535 0.002285212 0.002275499 0.001970453 0.001963506 0.002057264 0.002061448 0.00130628 0.001636887 0.000862745 0.001667542 0.001828652 0.001430524 0.001484369 0.001842288 0.001805397 0.001683986 0.001939231 0.001773486 0.001719668 0.001530296 0.002094967 0.002063852 0.0021903 0.00207676 0.001702706 0.00156307 0.002109148 0.002349023 0.001363793 0.001329642 0.001852905 0.001620179 0.001504096 0.002610824 0.002581121 0.002152896 0.002202129 0.001961398 0.001269042 0.001954369 0.002012825 0.002971297 0.002568759 0.001700421 0.001681202 0.001402739 0.001317727 0.002478756 0.001282416 0.001916862 0.001854083 0.002235046 0.001381798 0.001929062 0.001005545 0.00179249 0.001444086 0.00235788 0.002029159 0.001769388 0.001499214 0.001647582 0.001721612 0.001258012 0.001455616 0.00170934 0.001930446 0.001420821 0.00224787 0.002186332 0.001777646 0.001391344 0.002561895 0.001835466 0.00146595 0.001011149 0.001141074 0.001869751 0.001417503 0.0015141 0.001508405 0.002059956 0.001874438 0.001887588 0.000835501 0.001219291 0.00138648 0.001381478 0.001348942 0.001173072 0.002005037 0.000811809 0.001870565 0.001768077 0.001702028 0.001271601 0.00140271 0.001627602 0.002060458 0.001570857 0.001808337 0.001174509 0.001147775 0.001178258 0.00153444 0.002384573 0.00098491 0.00098163 0.00081705 0.001524912 0.001194888 0.001567923 0.001739495 0.001469081 0.00147678 0.001146588 0.00137262 0.001669565 0.001411018 0.001805849 0.002144636 0.002069398 0.002442072 0.00210312 0.001770663 0.002362666 0.001570679 0.002207473 0.002370101 0.001640475 0.000668457 0.001042856 0.001331356
lzal02 0.001099057 0.001187977 0.000967074 0.001026854 0.000698416 0.000642589 0.000845388 0.000515622 0.00061823 0.000841741 0.001085414 0.001054727 0.001471096 0.00187548 0.001092665 0.000715858 0.000602308 0.000461946 0.001157463 0.001287707 0.000639571 0.001833319 0.000537899 0.001560704 0.000657464 0.001001831 0.001491522 0.001652152 0.000482024 0.001214711 0.000849313 0.001235798 0.001939423 0.001103003 0.001220744 0.000654005 0.000992576 0.000722049 0.001916058 0.00051375 0.001040537 0.00140774 0.000837599 0.001334837 0.000650009 0.001755299 0.001971707 0.000828677 0.000893103 0.000747524 0.000621557 0.001176053 0.000637405 0.000476755 0.000627907 0.001095962 0.000761028 0.00145992 0.001021565 0.000417109 0.001881134 0.00112391 0.001178212 0.000528323 0.000682959 0.000895627 0.000643227 0.001142111 0.000776608 0.001216491 0.00090222 0.000831054 0.000869485 0.001011645 0.001065035 0.000968168 0.001367162 0.000788612 0.000851656 0.001105719 0.001585721 0.000490306 0.000550698 0.000694793 0.000751845 0.001744834 0.000639222 0.000665074 0.001307599 0.000590265 0.001886035 0.000563472 0.001113937 0.000752367 0.000998327 0.001017872 0.00078325 0 0.000887424 0.000958498 0.000954891 0.000531909 0.000749815 0.001237126 0.001471838 0.002927039 0.001062798 0.001664793 0.001621261 0.001031092 0.001163296 0.000824986 0.001547019 0.001930547 0.002070176 0.001172889 0.001541687 0.001652171 0.001415227 0.001258901 0.00133102 0.001294817 0.001797092 0.002656554 0.001390532 0.001421425 0.001774017 0.001139822 0.001561427 0.002777761 0.001324284 0.000890217 0.001288705 0.001661647 0.002067726 0.000893764 0.001091028 0.001430435 0.001530476 0.001220191 0.001050164 0.001447531 0.001590423 0.001018249 0.001065727 0.002092737 0.00140775 0.001873256 0.00162509 0.001447543 0.000955021 0.001337267 0.000943666 0.002150035 0.002055328 0.002044719 0.001736516 0.002097567 0.001538786 0.001290533 0.001749672 0.001098484 0.001111484 0.001276054 0.001648755 0.001181723 0.001791922 0.001990082 0.00108939 0.001422608 0.001388861 0.001437163 0.000974542 0.00170713 0.001269815 0.001138808 0.001879751 0.001619337 0.001521873 0.001922484 0.002052087 0.000963914 0.001119237 0.001306654 0.001045994 0.001424327 0.00237243 0.002120543 0.002184836 0.00156744 0.001753461 0.000924922 0.001791562 0.001538857 0.001647405 0.001716672 0.001410961 0.001172885 0.001282959 0.001308981 0.002040471 0.001162106 0.001418878 0.001177911 0.001492212 0.000911674 0.001307021 0.000815438 0.001393371 0.001154064 0.002020195 0.001705276 0.00145502 0.001365021 0.001225967 0.002088437 0.00147211 0.001081295 0.001206738 0.00150759 0.00077856 0.001853324 0.001989447 0.001704485 0.001463593 0.002465345 0.001533478 0.001495064 0.001248357 0.001598352 0.001657913 0.001116732 0.001204469 0.001550673 0.002106117 0.001518049 0.00173978 0.000966773 0.000967834 0.000808669 0.001399198 0.000784737 0.000933686 0.001393783 0.000878274 0.00151721 0.001394774 0.001207309 0.001019307 0.001030518 0.001198261 0.001829402 0.000993175 0.001704259 0.001331197 0.001313151 0.001078251 0.001029038 0.001720802 0.000667162 0.000850588 0.000608309 0.001489747 0.001226305 0.001021937 0.001611589 0.001205564 0.001012407 0.000803613 0.001217283 0.001043153 0.001299533 0.001922819 0.001607012 0.001516155 0.002210114 0.001725564 0.002073751 0.002316484 0.001301753 0.001518557 0.002699168 0.001479509 0.000832502 0.000772471 0.001220059
lzet02 0.000844819 0.001706532 0.001164878 0.001429964 0.000986868 0.001146636 0.00073799 0.001206268 0.001132841 0.000941898 0.000861564 0.00104167 0.001954089 0.001371086 0.001026545 0.001309082 0.001068445 0.000825814 0.001164944 0.001177208 0.001238363 0.001828488 0.001092652 0.001383808 0.001283938 0.001585774 0.001643953 0.001002445 0.00082401 0.001584868 0.001050356 0.000512805 0.002819903 0.00136786 0.001024137 0.001036656 0.001125047 0.000756675 0.002434954 0.001175425 0.001271299 0.00184469 0.000648545 0.001094287 0.000743025 0.001516621 0.001689977 0.001512151 0.001011911 0.001077145 0.001479681 0.000909626 0.000872495 0.000921505 0.001276434 0.001487317 0.000772661 0.001061827 0.001299716 0.001107841 0.002504174 0.001519055 0.001636626 0.00109457 0.000951671 0.000822063 0.001089501 0.000713094 0.000811417 0.001239688 0.001181848 0.001389382 0.001123913 0.001022434 0.001627047 0.001455093 0.000854224 0.000983056 0.000999274 0.001015519 0.001501313 0.001102565 0.000753761 0.001138871 0.001020663 0.001365175 0.000662359 0.001175568 0.001567925 0.001066564 0.00107948 0.001090011 0.001262223 0.001273864 0.001318587 0.001767337 0.000845318 0.000887424 0 0.000993961 0.00077797 0.000701772 0.000808619 0.000529467 0.000974474 0.002622276 0.001874747 0.001170525 0.001257803 0.001510704 0.002537669 0.001069313 0.001990125 0.002049252 0.002007462 0.001294862 0.001308001 0.001416688 0.001607928 0.001566954 0.001296555 0.001663832 0.001935736 0.002574108 0.001696364 0.0017175 0.002005798 0.001150972 0.001859172 0.002342246 0.001585073 0.001026926 0.0010436 0.00131884 0.001485544 0.001061599 0.001046375 0.001620496 0.001958314 0.001019812 0.001038473 0.00170523 0.001472112 0.000980777 0.000715014 0.001845353 0.001544962 0.001127169 0.00221665 0.001691089 0.001352075 0.00138356 0.001080286 0.001885871 0.001959258 0.001305155 0.001288301 0.001738804 0.001574967 0.000668847 0.001851555 0.00114453 0.001237399 0.001404794 0.001902363 0.001645011 0.001888756 0.001446541 0.001285465 0.001605158 0.001872492 0.001635241 0.001294652 0.001442925 0.001657852 0.001944027 0.001882385 0.001489541 0.001205403 0.001870955 0.001634091 0.000711228 0.00094852 0.001574419 0.001191775 0.001218596 0.001918862 0.001391405 0.001684766 0.001840153 0.001631731 0.001041089 0.00211367 0.001451612 0.002039817 0.001993374 0.001283462 0.001434931 0.001351232 0.00095962 0.00146925 0.000995678 0.00200602 0.001137521 0.001555282 0.001104941 0.001293233 0.001234043 0.001299912 0.001065607 0.001637699 0.001637056 0.000872426 0.00125162 0.001308997 0.001370134 0.000943438 0.001853301 0.00106057 0.002086327 0.001106595 0.001659907 0.001689303 0.001558646 0.001186207 0.002002195 0.001687943 0.001461817 0.000997504 0.001058947 0.001506162 0.001669091 0.001368341 0.001331125 0.001685647 0.00177139 0.00177082 0.001160415 0.001006671 0.001487451 0.001320928 0.00148785 0.001179196 0.001532156 0.00082567 0.001228722 0.001303016 0.001416236 0.001379225 0.001402232 0.00121112 0.001635356 0.001114583 0.001686397 0.001487187 0.001330072 0.001579422 0.001003602 0.002221557 0.000782703 0.00097728 0.001066413 0.001199819 0.000962853 0.001251194 0.001530359 0.001366851 0.001488396 0.000882418 0.001548002 0.001800547 0.00137482 0.001870431 0.002652792 0.001644108 0.002150654 0.001508019 0.001421314 0.001560769 0.001346217 0.00210522 0.002378726 0.001625101 0.000851028 0.000759989 0.001124928
lzet03 0.001474478 0.002796168 0.000981092 0.001448001 0.001226469 0.001327661 0.000819256 0.001035015 0.001260322 0.001411788 0.001444227 0.001019602 0.00127481 0.001961358 0.001061237 0.001084736 0.001448616 0.000975151 0.002213062 0.001240932 0.001308121 0.002596928 0.001297613 0.002137146 0.001360184 0.001226046 0.002110145 0.002007141 0.001172727 0.000674198 0.000956553 0.001310813 0.002342413 0.001755083 0.000882793 0.00111605 0.001276705 0.001094815 0.001459664 0.001006425 0.001737611 0.001923166 0.000929875 0.001633879 0.001150003 0.00153271 0.001873032 0.001259211 0.001496664 0.000627096 0.001522981 0.001467123 0.00064419 0.000794421 0.001136239 0.001904585 0.001350644 0.001259264 0.001859396 0.001288463 0.00242582 0.001530097 0.001384479 0.000912076 0.000880982 0.001239068 0.001191861 0.000879169 0.001039414 0.0014138 0.001952429 0.001168515 0.000489568 0.00176966 0.00144874 0.001238327 0.001643182 0.001301154 0.001031336 0.001511201 0.002317902 0.001111619 0.001013413 0.000697229 0.001448927 0.002216696 0.000784524 0.001178744 0.001538021 0.001424819 0.00174809 0.001180712 0.001361344 0.000802328 0.001036532 0.00203303 0.00140805 0.000958498 0.000993961 0 0.001529802 0.000901546 0.001244834 0.001199285 0.001950471 0.003407623 0.00161157 0.001101275 0.001811464 0.001902434 0.001951807 0.001296873 0.002069319 0.002394055 0.001642288 0.001321775 0.001101463 0.001561306 0.002076002 0.001587826 0.001251824 0.001548897 0.00130468 0.002826426 0.00220636 0.001764034 0.001573055 0.001346119 0.001755377 0.002447563 0.001440585 0.001157693 0.001580952 0.00168116 0.00312522 0.001037932 0.001418918 0.001659194 0.001854372 0.001112134 0.00095608 0.001399875 0.001713756 0.002008381 0.000867524 0.002622042 0.001717488 0.001632652 0.001750369 0.001362218 0.001507923 0.001462281 0.001439541 0.002665953 0.002048503 0.001513753 0.001842675 0.002345321 0.001474045 0.001610807 0.001579366 0.001598977 0.001157689 0.001061343 0.002211279 0.002014207 0.002305063 0.001467909 0.001716235 0.001443873 0.002173313 0.002225098 0.002169109 0.001364971 0.001984866 0.002215136 0.002396133 0.00155649 0.002361389 0.002185243 0.002143996 0.00142655 0.00185545 0.001830095 0.001331711 0.001062025 0.001490447 0.002085774 0.001745798 0.002060255 0.001405236 0.000819806 0.001869657 0.001568333 0.00211725 0.001240166 0.000782209 0.001882958 0.001177447 0.001519833 0.001883357 0.001050743 0.002251565 0.000852509 0.00155584 0.000798364 0.001125892 0.001153341 0.001695746 0.000853768 0.001545886 0.001206338 0.001199442 0.000954786 0.001372497 0.001675744 0.001002849 0.001970874 0.001287143 0.0021871 0.000898197 0.001671332 0.002310856 0.00236637 0.001032226 0.002452715 0.001829072 0.001454462 0.001638786 0.001617572 0.001421004 0.00119594 0.001207173 0.001824382 0.001666304 0.001434734 0.00164335 0.001675682 0.001468454 0.000963538 0.001384662 0.001122905 0.001001006 0.001239319 0.001143184 0.001079266 0.001202297 0.001665648 0.001446706 0.001083336 0.001082553 0.001043363 0.001388598 0.001199939 0.001577126 0.001450558 0.001180598 0.001002383 0.001619589 0.000966885 0.001026903 0.001027042 0.00160848 0.001023938 0.000926709 0.002000721 0.001479847 0.001237482 0.000756602 0.001489735 0.001286032 0.001883774 0.002793549 0.002708741 0.001369058 0.002633451 0.001232528 0.002187898 0.002299045 0.001460089 0.001559964 0.002873105 0.000929578 0.001021208 0.000655314 0.00114891
lzet04 0.000846109 0.001636939 0.001401067 0.001783807 0.001159661 0.001276492 0.001027081 0.001276988 0.000769511 0.001178913 0.000550221 0.001108757 0.002549527 0.001445622 0.001013097 0.001027314 0.001359252 0.001016106 0.001578928 0.001565017 0.001157269 0.001809605 0.00110093 0.000887744 0.001113167 0.001966901 0.001924082 0.00106267 0.00113803 0.001931197 0.000769874 0.000974858 0.002312379 0.001463656 0.001363905 0.001255805 0.001573744 0.001315007 0.003690781 0.000936252 0.001403766 0.002494394 0.000854357 0.000906868 0.001152634 0.001602366 0.001193054 0.001553015 0.001341684 0.001261465 0.001618478 0.001347061 0.001234765 0.001089548 0.00146185 0.001923545 0.001178561 0.002128544 0.002241387 0.000920454 0.002758627 0.001399414 0.001173146 0.000645768 0.000776023 0.000823349 0.001202628 0.001061136 0.000809746 0.00127926 0.001284483 0.001469187 0.001434478 0.000774392 0.001615395 0.001437447 0.000965459 0.001172691 0.000541647 0.000502183 0.001626143 0.000983355 0.000728574 0.001528812 0.001412726 0.000896145 0.001199486 0.000704984 0.001530541 0.000781103 0.001084057 0.001309676 0.001672971 0.001632336 0.002021471 0.002139518 0.001421969 0.000954891 0.00077797 0.001529802 0 0.001168643 0.000932226 0.001333403 0.001876315 0.003399907 0.002440542 0.00202093 0.002028242 0.002212797 0.003164865 0.00177715 0.00258013 0.003096754 0.002863219 0.002118935 0.002560033 0.001951226 0.002089512 0.002054034 0.001615849 0.002423446 0.002657448 0.003605336 0.002711033 0.002765068 0.002967826 0.002215805 0.003061918 0.003342634 0.002712027 0.001600594 0.001399175 0.001945789 0.002331002 0.001494601 0.001635692 0.002193597 0.00236253 0.001412945 0.001797081 0.001977099 0.002059175 0.001395945 0.001539156 0.00303194 0.002260902 0.001998961 0.002935242 0.002389532 0.001622868 0.002062014 0.001700553 0.00259207 0.002709371 0.0022326 0.002046456 0.00288252 0.001980729 0.001246046 0.002929932 0.001725203 0.001991389 0.002221653 0.002610309 0.002157726 0.002807977 0.002476235 0.001793996 0.002322206 0.002329558 0.001768351 0.001696602 0.001679908 0.002369381 0.001932553 0.003089159 0.002298667 0.001792168 0.002585808 0.002616344 0.000853573 0.001480972 0.002170378 0.001582922 0.002202481 0.002390073 0.001839452 0.002640197 0.002822545 0.002450361 0.001376248 0.002942527 0.002155587 0.002461396 0.002342948 0.002021455 0.002470303 0.002126654 0.001724033 0.002259271 0.001609162 0.002403277 0.001562678 0.001969414 0.001348356 0.002160068 0.001677629 0.001678579 0.001677504 0.002468482 0.002669487 0.000991281 0.001394135 0.001965753 0.001933294 0.002034575 0.002493796 0.001898017 0.002575565 0.001439644 0.002631258 0.001612926 0.001569472 0.001645255 0.00191724 0.001841645 0.001567932 0.001381007 0.001246505 0.001895687 0.001750784 0.001467742 0.002198782 0.001535103 0.001931458 0.002196301 0.001305365 0.001444919 0.001681512 0.001189969 0.001762505 0.001323923 0.00129189 0.001189845 0.001425319 0.001435552 0.001566115 0.001774476 0.001698355 0.001357206 0.001626555 0.001417342 0.00138986 0.00181671 0.001735403 0.001837773 0.001044252 0.001573003 0.001122958 0.0010701 0.001376339 0.001565383 0.000987004 0.001338497 0.001554159 0.001679548 0.001769436 0.000809326 0.001847875 0.001838294 0.001664734 0.002037555 0.002631308 0.001886783 0.001931711 0.001902011 0.001503343 0.002202353 0.000978119 0.002180419 0.003018421 0.001868128 0.001610441 0.000966588 0.001260405
lzet06 0.00125421 0.001175515 0.000648124 0.000771556 0.000693037 0.000617514 0.000639531 0.000719009 0.000837349 0.00054185 0.001238357 0.001101209 0.001498516 0.001527752 0.001149093 0.001031148 0.000717446 0.000386686 0.000926247 0.000862537 0.000894612 0.001228525 0.00074046 0.001742088 0.001077947 0.00117124 0.000928401 0.00117745 0.000876143 0.001058226 0.000851555 0.000916723 0.002044947 0.001477822 0.000772798 0.000513558 0.001075324 0.000568014 0.001591886 0.001066425 0.00103208 0.001236692 0.000819061 0.001319013 0.000414712 0.001594185 0.002295615 0.001079382 0.001115589 0.000612059 0.000995115 0.001088403 0.000478469 0.000792779 0.000585113 0.000865664 0.000519741 0.000629624 0.000670301 0.000721696 0.002081005 0.001364745 0.001439753 0.000999819 0.000869748 0.000641308 0.00061218 0.000849138 0.000649056 0.000997385 0.000676246 0.000774184 0.000762659 0.000919419 0.00065589 0.000729471 0.001437245 0.001084715 0.001156355 0.00117068 0.001747848 0.000766363 0.000642236 0.000803134 0.00071169 0.001856709 0.000469563 0.001082223 0.001501412 0.000813134 0.001486567 0.000602097 0.001064889 0.000689537 0.001106009 0.001170517 0.000773896 0.000531909 0.000701772 0.000901546 0.001168643 0 0.000847263 0.00094154 0.001244054 0.002386155 0.001148569 0.001158135 0.000926478 0.000928693 0.00155027 0.000781022 0.001305453 0.001922421 0.002092367 0.001487394 0.001410134 0.001834978 0.001818861 0.001719172 0.001606465 0.001264583 0.002135116 0.00269725 0.001685085 0.001517467 0.002181698 0.001183005 0.001759663 0.002536976 0.001081975 0.000872577 0.001051387 0.00126361 0.002000601 0.001251411 0.001116975 0.001527602 0.001752709 0.001014994 0.000993137 0.001320892 0.001548774 0.000834592 0.000577677 0.001934921 0.00108467 0.002000578 0.001578562 0.001582293 0.001423386 0.001306781 0.001024536 0.001870583 0.00199213 0.001906894 0.001078428 0.001830138 0.002020395 0.001166454 0.001497934 0.001303691 0.001085044 0.001465998 0.001673349 0.00131588 0.001517954 0.00154984 0.001324858 0.001084092 0.001547312 0.001289534 0.001287284 0.001471629 0.001491707 0.001167022 0.00192052 0.001199054 0.001277301 0.001897722 0.001899488 0.000985395 0.00128977 0.001642672 0.001404581 0.001158113 0.002049672 0.002214526 0.00186983 0.001712268 0.001359687 0.000864435 0.001756415 0.001515312 0.001820766 0.00189606 0.001314244 0.001138876 0.001303721 0.001221444 0.001747722 0.001245225 0.001564986 0.001059936 0.001690475 0.000904474 0.001153681 0.000970564 0.001484305 0.001101208 0.001900378 0.001718763 0.001434114 0.001753656 0.001735172 0.001813474 0.00114216 0.001391279 0.001208695 0.001798469 0.000898509 0.001842977 0.001881384 0.002101251 0.001749034 0.002379216 0.002149691 0.001898013 0.00142434 0.001733463 0.001428016 0.001776214 0.001552406 0.001472847 0.002419444 0.002032134 0.001970123 0.001498088 0.000944784 0.001277022 0.001776446 0.001306494 0.001127631 0.001972606 0.001160849 0.001554794 0.001685712 0.00150182 0.001343803 0.001480103 0.001447738 0.001690202 0.001427998 0.001789694 0.001789039 0.001152528 0.001170763 0.001201021 0.002226332 0.000901157 0.001314426 0.000899143 0.001777124 0.001164132 0.001506857 0.002280847 0.001439532 0.001179991 0.000986199 0.001785065 0.001758101 0.001723824 0.002353534 0.002139049 0.001791032 0.002318007 0.001919186 0.002192634 0.002359581 0.001561931 0.001766234 0.002434181 0.001557286 0.00076252 0.001165113 0.001462015
lzet07 0.001150641 0.001222449 0.001182498 0.000942384 0.000611282 0.00100417 0.000843905 0.000760589 0.001081218 0.000842449 0.000708406 0.000823792 0.00128615 0.001679777 0.001138589 0.000685944 0.000529629 0.000856094 0.000917996 0.001159883 0.000595357 0.002026944 0.000870227 0.001171096 0.000923761 0.000987476 0.001480678 0.001310151 0.000746144 0.001484889 0.000829004 0.001368269 0.002574711 0.001172387 0.000887392 0.000530874 0.000785157 0.000600363 0.002362013 0.000967921 0.00081984 0.001453164 0.001110906 0.001162863 0.000781568 0.001693619 0.001860062 0.000899685 0.000836081 0.001134756 0.00085909 0.00085653 0.000621661 0.000577693 0.000838846 0.000998741 0.000502424 0.001551462 0.001166306 0.000470654 0.001945071 0.001224735 0.001166241 0.000939381 0.000523482 0.000627464 0.001228502 0.000929327 0.000643131 0.001184718 0.000742587 0.00080992 0.00137279 0.001000991 0.000796753 0.000616984 0.001350603 0.000782126 0.000932415 0.000998063 0.0012004 0.000461886 0.000688927 0.001270904 0.000448702 0.001895137 0.000810449 0.000864926 0.001695397 0.000414956 0.001772643 0.000701852 0.001301506 0.001033616 0.00122689 0.001324237 0.001053583 0.000749815 0.000808619 0.001244834 0.000932226 0.000847263 0 0.000832352 0.00121335 0.002489457 0.001178132 0.001531971 0.001251899 0.001319915 0.002131599 0.001142531 0.001526048 0.00197572 0.002034185 0.001434346 0.0015915 0.001222244 0.001235343 0.001383563 0.001224695 0.001264935 0.001707226 0.002147992 0.001192313 0.001568972 0.002201355 0.001354148 0.001595451 0.002236163 0.001247921 0.000824843 0.00116596 0.001400712 0.001757476 0.000873222 0.000968773 0.000913258 0.001732781 0.001145067 0.001169088 0.00201787 0.001232095 0.000990163 0.001307466 0.001879414 0.001283499 0.001550083 0.001500925 0.001288867 0.000970855 0.001268421 0.001094259 0.001958109 0.00193366 0.001787511 0.001374476 0.001792292 0.001687755 0.001100663 0.001908966 0.001364063 0.001335744 0.001118569 0.001640323 0.001135915 0.001420096 0.001658209 0.000860435 0.001240207 0.001524903 0.001813049 0.001147138 0.001904024 0.001851269 0.001355381 0.001690978 0.001309603 0.001580174 0.001891509 0.002093292 0.00079583 0.001138572 0.001238517 0.000933076 0.001120669 0.001819565 0.001523005 0.00165877 0.001572712 0.001387997 0.001024292 0.001376028 0.00119195 0.001484453 0.00125837 0.001244593 0.001420061 0.00141845 0.001475693 0.001794029 0.001338541 0.001010371 0.001130178 0.001577285 0.001240084 0.001163419 0.000897631 0.001297664 0.001030621 0.001898553 0.001671721 0.001116346 0.001200088 0.00114448 0.001389305 0.001487629 0.001241963 0.000936672 0.001423702 0.000927877 0.001356866 0.00167539 0.001442296 0.001538785 0.002001842 0.001654906 0.001967724 0.001373785 0.001566151 0.0017622 0.000995236 0.001441754 0.001851071 0.00227707 0.001471336 0.001639823 0.001112661 0.001200036 0.001179011 0.001691254 0.001309224 0.001235636 0.001691584 0.001015466 0.001570641 0.00129221 0.001586025 0.001099146 0.001362407 0.001358567 0.001626317 0.001031616 0.001867561 0.001309287 0.001246605 0.001331368 0.001040406 0.001961225 0.001034584 0.001312633 0.001020094 0.001312992 0.00113951 0.001061472 0.001523874 0.001130062 0.001141635 0.000732449 0.001651219 0.001267265 0.001549268 0.001554345 0.001587757 0.001308333 0.002135125 0.002274218 0.001865045 0.001742807 0.001234981 0.001173522 0.002316977 0.001204771 0.000731256 0.001201819 0.001220462
lzet09 0.001305956 0.002207368 0.00122747 0.001420761 0.001152711 0.001432563 0.001186297 0.001612571 0.001827971 0.00115058 0.001069608 0.001553473 0.001756309 0.001619479 0.001505382 0.00120956 0.001066765 0.001219242 0.001086031 0.000816924 0.001650651 0.00241691 0.001473571 0.002067653 0.001553744 0.00157973 0.001621961 0.001420035 0.001109813 0.001669926 0.001591728 0.000828239 0.003392519 0.001356237 0.000778094 0.001050624 0.001004679 0.000713004 0.001948849 0.001924094 0.001656622 0.001953899 0.001162486 0.001953302 0.001023774 0.002193341 0.002470166 0.001373798 0.001069581 0.001139787 0.001550663 0.00086959 0.00101035 0.001096606 0.001430112 0.00137811 0.0008793 0.001068921 0.001418447 0.001210496 0.002753259 0.002127318 0.002138216 0.001599615 0.001196053 0.000979399 0.001348111 0.001054274 0.001171285 0.001901726 0.001397692 0.001242033 0.001564056 0.001847372 0.001585698 0.00137012 0.001164933 0.00114936 0.001616279 0.001688128 0.001599307 0.000992284 0.001014816 0.001040894 0.000797443 0.001892098 0.000661363 0.001815413 0.002247859 0.001173177 0.001648719 0.000968927 0.001441066 0.00097154 0.00139522 0.002361071 0.001096349 0.001237126 0.000529467 0.001199285 0.001333403 0.00094154 0.000832352 0 0.001202567 0.001918651 0.001571574 0.001023609 0.000876332 0.001333773 0.002325933 0.000727189 0.001614466 0.001251235 0.00140741 0.000900296 0.00126243 0.001118899 0.001554145 0.001231782 0.001186684 0.001370157 0.001411007 0.001682546 0.001119163 0.001100521 0.001440548 0.000998822 0.001272199 0.001676044 0.001274552 0.000887987 0.001086108 0.001178139 0.00145399 0.001075402 0.000830195 0.00122536 0.001697514 0.000946697 0.000817168 0.001936166 0.00119674 0.000987099 0.00077556 0.001103348 0.000850031 0.000592766 0.001320709 0.001053692 0.000955968 0.00112179 0.00097405 0.001564177 0.001463472 0.001020106 0.001249853 0.000972429 0.001463981 0.000780678 0.001245807 0.001465339 0.001145383 0.000913054 0.001748167 0.001312237 0.001172945 0.000884264 0.0010432 0.001123635 0.001655687 0.002090706 0.001200738 0.00147503 0.00132489 0.002037509 0.00125416 0.000889183 0.001245175 0.001414187 0.001060128 0.001045718 0.000830796 0.001081676 0.001031037 0.00066239 0.001364424 0.001351743 0.000764549 0.001089898 0.001054314 0.000966227 0.001404088 0.001013276 0.001558849 0.001458639 0.001146366 0.000901227 0.000806537 0.001044106 0.001169252 0.000877315 0.001614031 0.001141132 0.000941604 0.001220591 0.000997186 0.001254865 0.001404289 0.000979345 0.001190561 0.001409989 0.000984418 0.001419461 0.001067239 0.001105666 0.000742863 0.00144356 0.000688039 0.001575904 0.001071214 0.001439393 0.002034321 0.001905652 0.001458817 0.002195409 0.001644591 0.001913563 0.001353917 0.00135459 0.001792986 0.001770202 0.001466977 0.001387105 0.002120103 0.001555808 0.001643168 0.001567301 0.001030115 0.00159727 0.001551565 0.002011425 0.001758184 0.001968781 0.000794637 0.001553506 0.001194139 0.001557148 0.001470333 0.001506042 0.001382299 0.001669667 0.001212026 0.002103257 0.001663197 0.001288228 0.001621073 0.001452279 0.002868673 0.001421657 0.001310541 0.001217989 0.001479822 0.001467773 0.001020267 0.001890904 0.001397036 0.001455731 0.001231891 0.001775676 0.001759789 0.001407117 0.002221123 0.002798319 0.001499259 0.00217324 0.00160262 0.002019338 0.001444091 0.0018831 0.001976661 0.002272976 0.001578321 0.000862558 0.001126731 0.00139081
nach01 0.001494388 0.001170233 0.00227449 0.00180376 0.001539555 0.001846455 0.001285779 0.001627929 0.001746862 0.001229793 0.00189196 0.002155192 0.002129777 0.003235286 0.002221137 0.001807419 0.001568758 0.00137968 0.001237143 0.00106673 0.001710103 0.00219809 0.001641734 0.001921201 0.002094887 0.001907545 0.00182693 0.001295107 0.00193724 0.002589894 0.001791508 0.001979624 0.003913775 0.001763964 0.00194311 0.001499339 0.00177948 0.000749561 0.002604393 0.001533843 0.001498751 0.002353253 0.001045833 0.002088 0.001306948 0.002326823 0.002159749 0.001515557 0.001577732 0.001755336 0.001810704 0.00094791 0.001311756 0.001666101 0.001252081 0.001757668 0.001201235 0.001780293 0.001123236 0.0013449 0.002642795 0.002459599 0.002363506 0.002169189 0.001669958 0.001408183 0.00209963 0.001756201 0.001694495 0.001679802 0.001082448 0.001663328 0.001635337 0.001612951 0.00157793 0.001292888 0.000747606 0.001154156 0.001897195 0.001882468 0.001808816 0.00118859 0.001258676 0.001634162 0.001253712 0.001993089 0.001653052 0.002183624 0.002673266 0.001525311 0.00131597 0.001339632 0.001406541 0.001779329 0.001914054 0.00227053 0.001551987 0.001471838 0.000974474 0.001950471 0.001876315 0.001244054 0.00121335 0.001202567 0 0.001462143 0.001403192 0.000969688 0.000686304 0.000917031 0.002025936 0.000753835 0.00084275 0.001556096 0.00243048 0.001744671 0.001677779 0.00147138 0.00146989 0.001534852 0.001446875 0.000758038 0.001876965 0.0019457 0.001259427 0.001300512 0.001863547 0.000836974 0.001575803 0.002209828 0.000822377 0.001076271 0.000861053 0.000929886 0.00104416 0.001139098 0.001041801 0.001296809 0.001477635 0.000819618 0.000698824 0.001354137 0.001109282 0.000615478 0.001035073 0.001675663 0.001153479 0.001791835 0.001680261 0.001629519 0.001043959 0.000679238 0.001034547 0.001155198 0.001290236 0.001335952 0.000940227 0.001595242 0.002428288 0.000823343 0.00172544 0.001487255 0.000856876 0.001151446 0.001286504 0.001178321 0.001169509 0.001417975 0.00102028 0.001288498 0.001640034 0.000824468 0.00101396 0.001299555 0.001431237 0.001388198 0.00128078 0.001224517 0.000474005 0.001100215 0.001334632 0.000866727 0.000916823 0.001471803 0.001377191 0.001546128 0.002167418 0.001641673 0.001653191 0.001594268 0.001057061 0.001321954 0.001559885 0.001457135 0.001693656 0.001998505 0.001384849 0.00125338 0.001122324 0.000812856 0.001219224 0.000846882 0.001584876 0.001093086 0.001810181 0.00129269 0.000639467 0.00091841 0.001222199 0.000860323 0.001886621 0.001055414 0.001327724 0.001784751 0.001139246 0.00128746 0.000781819 0.001125189 0.00121043 0.001406447 0.000953447 0.000989722 0.001420282 0.001664479 0.001500641 0.001837826 0.001867706 0.001867146 0.001262781 0.00148939 0.00160848 0.002240771 0.001759553 0.001141484 0.002163169 0.002089385 0.0018146 0.001461715 0.000888181 0.001751032 0.002155714 0.001494104 0.001492164 0.002441809 0.001137459 0.001625482 0.001689074 0.001638845 0.000885507 0.001075547 0.001580832 0.002011613 0.001461756 0.002261073 0.001698725 0.001287355 0.001827156 0.001241895 0.002528307 0.001156652 0.001710049 0.001344365 0.001492382 0.001516551 0.001661528 0.001740881 0.001342139 0.001597955 0.00117053 0.001074283 0.001808916 0.001222612 0.001790389 0.002758874 0.002251992 0.00203361 0.002106771 0.00174654 0.001827074 0.001560406 0.002163943 0.001713583 0.001733011 0.001090906 0.001509452 0.001296096
nach02 0.002724257 0.002940645 0.003056187 0.003154128 0.002762236 0.003377293 0.00286441 0.003797898 0.003596916 0.002364088 0.002662367 0.004297719 0.003533582 0.004424259 0.00419482 0.002890033 0.003043173 0.003239639 0.001835358 0.001261749 0.003568521 0.004033385 0.003620036 0.004026121 0.003202538 0.003887592 0.003583366 0.002538399 0.004157035 0.004191154 0.003492825 0.003297635 0.006453918 0.002923962 0.002754134 0.003005794 0.003239713 0.001755905 0.003797697 0.003801067 0.003620354 0.00436548 0.002301529 0.00454024 0.002730759 0.004357136 0.003933375 0.002022675 0.002841029 0.002896433 0.003227045 0.001754181 0.002774505 0.003108395 0.002828383 0.002889995 0.002836327 0.002947259 0.002971477 0.002185731 0.005061473 0.004611275 0.004375943 0.004139886 0.00352413 0.002244655 0.003872885 0.003373715 0.003330929 0.003552692 0.002180517 0.002180793 0.003614262 0.003975553 0.002760053 0.002280821 0.002208736 0.002904546 0.003848266 0.003252789 0.002279031 0.002541911 0.002294324 0.002442711 0.001798541 0.003030596 0.002581835 0.004636328 0.004831131 0.002797872 0.002540663 0.002156035 0.003207803 0.003009598 0.003836408 0.005103325 0.003443007 0.002927039 0.002622276 0.003407623 0.003399907 0.002386155 0.002489457 0.001918651 0.001462143 0 0.00245576 0.001560531 0.000853076 0.002234143 0.003145875 0.001612854 0.001345472 0.001332312 0.002384908 0.001667775 0.002742975 0.001705831 0.001780701 0.002018066 0.001924753 0.001691388 0.002320886 0.00164115 0.002040389 0.001703335 0.002139217 0.002093684 0.002036527 0.001940313 0.001673386 0.002303511 0.002178274 0.00166433 0.002323746 0.002306686 0.002204132 0.001744728 0.002209077 0.001694377 0.001391789 0.002461752 0.001479172 0.001612012 0.00230479 0.001315852 0.001569699 0.002383144 0.002053836 0.001688324 0.001930639 0.001125606 0.002026065 0.000994123 0.00144289 0.001611736 0.001313895 0.000959543 0.003575554 0.001989185 0.002363812 0.003954442 0.001654902 0.001659748 0.002768925 0.002181044 0.001490904 0.001695773 0.001685137 0.00201132 0.002946627 0.002073448 0.001609303 0.001704698 0.001846691 0.001855715 0.001430604 0.001324282 0.001131751 0.001370935 0.001301925 0.002194437 0.00183672 0.001695096 0.001909958 0.00206054 0.001893906 0.002015806 0.001372334 0.001675161 0.001572896 0.002445234 0.002139944 0.001843812 0.001747324 0.002244233 0.002691539 0.001631291 0.001931658 0.001889588 0.001275641 0.001847471 0.002400201 0.001889808 0.001846008 0.002640121 0.001180032 0.002627059 0.00237794 0.001981808 0.002275243 0.002398999 0.002089351 0.003711601 0.002153535 0.001847783 0.001686 0.001989026 0.001452913 0.001972221 0.001932799 0.001451515 0.002209669 0.002862338 0.002824918 0.002216867 0.002357581 0.003007081 0.002395359 0.002693779 0.002156662 0.00379238 0.002285604 0.002160989 0.003187072 0.002334224 0.002030527 0.003276177 0.001606415 0.002996531 0.003113772 0.00331857 0.003185782 0.003533048 0.00225188 0.002490159 0.002201462 0.002188898 0.001963705 0.002147649 0.002023433 0.00241504 0.001802975 0.003167889 0.003228665 0.002216161 0.002473721 0.002312425 0.004109065 0.002738436 0.003194069 0.002444435 0.002170412 0.002789636 0.002116926 0.002734812 0.002370081 0.002068592 0.002246636 0.002658369 0.002458556 0.001904355 0.002521828 0.004032788 0.002403242 0.002105688 0.002500339 0.002715974 0.002048654 0.002961266 0.002378919 0.002459251 0.00302108 0.00223679 0.003017043 0.002834446
nach03 0.002336349 0.001928288 0.002013156 0.001300724 0.001418745 0.001745804 0.001782012 0.001175043 0.002014627 0.001879508 0.001941397 0.001581203 0.001521138 0.003343934 0.002171057 0.00148584 0.001227171 0.001428505 0.001360068 0.001396397 0.001357021 0.002846177 0.001460747 0.00289363 0.001780038 0.001022539 0.001747157 0.003013661 0.001590851 0.001848582 0.001787897 0.002689259 0.002890547 0.002037011 0.001434403 0.001391093 0.001483719 0.001308401 0.002040929 0.001590795 0.001658533 0.001998155 0.002110455 0.002706062 0.001479915 0.003126315 0.003381846 0.001376103 0.001516325 0.001310047 0.001223859 0.001698323 0.00104665 0.00141651 0.000879017 0.001508139 0.001233244 0.001511963 0.001098201 0.001369968 0.001782656 0.002148381 0.002020712 0.001845024 0.001509664 0.001552411 0.001936283 0.002004928 0.001587784 0.001995941 0.001585447 0.00092939 0.001550219 0.002167435 0.001063444 0.00095519 0.002274433 0.001348743 0.002294942 0.002791588 0.002399074 0.000835045 0.001417108 0.001210898 0.000984147 0.003720786 0.001638011 0.002025528 0.003050497 0.00126777 0.002990628 0.001227138 0.001996712 0.000915897 0.000878026 0.001712253 0.001687206 0.001062798 0.001874747 0.00161157 0.002440542 0.001148569 0.001178132 0.001571574 0.001403192 0.00245576 0 0.00144962 0.00102645 0.000674678 0.000577782 0.000750032 0.000896195 0.001357163 0.002183655 0.00167439 0.001242585 0.001674901 0.001598614 0.001638525 0.001515081 0.000555496 0.00141882 0.001979655 0.000933148 0.000861428 0.001577931 0.001014155 0.000997959 0.002550629 0.000469589 0.00102536 0.001302459 0.001403342 0.002085465 0.000953645 0.001206275 0.001088436 0.001161985 0.000948067 0.000953443 0.001236714 0.001111053 0.001275965 0.001188229 0.001814871 0.000871847 0.001975606 0.000804419 0.00093601 0.00088844 0.001208676 0.001008737 0.001986917 0.001450941 0.001942286 0.001125284 0.002284421 0.001849211 0.001831729 0.001677714 0.001505031 0.000886808 0.000770886 0.000899474 0.000739173 0.000898567 0.001467907 0.000741472 0.000660019 0.001047665 0.001538331 0.001588795 0.00176652 0.001688895 0.000979047 0.001365669 0.000806414 0.001464493 0.001389657 0.001872701 0.001681877 0.001442446 0.001451595 0.001146026 0.001323693 0.002126928 0.002269599 0.001721957 0.001180286 0.00081406 0.000672237 0.000521487 0.000996349 0.001028283 0.001099969 0.000964907 0.000926165 0.000999541 0.001394929 0.001748754 0.001404443 0.000980774 0.000850727 0.001769926 0.000801647 0.000820669 0.000723552 0.001237179 0.00099855 0.001951386 0.00070359 0.001754413 0.001584105 0.001112049 0.002121731 0.001390144 0.000369878 0.000958737 0.000963249 0.000484767 0.001106195 0.002574344 0.002487347 0.002140438 0.003397637 0.002271633 0.003073957 0.002373816 0.002879343 0.002187813 0.00143768 0.002244595 0.002105124 0.003299048 0.002156379 0.002299667 0.001942008 0.001312769 0.0014131 0.002988539 0.001700413 0.001710084 0.002720562 0.001931336 0.002194144 0.002051767 0.00223307 0.001284039 0.001248004 0.002285851 0.002427335 0.001988003 0.002599129 0.001820612 0.001849472 0.001367089 0.001796731 0.002908871 0.001676798 0.001628173 0.001442682 0.002608805 0.002208799 0.001505325 0.002446808 0.001404667 0.00133018 0.001484371 0.001751145 0.00150395 0.002002421 0.002839737 0.001625928 0.001916191 0.002982235 0.002569078 0.003420619 0.002695895 0.002155058 0.00157419 0.00261675 0.001467481 0.001044187 0.002196166 0.001979002
nach04 0.001773079 0.00245193 0.001786019 0.001799547 0.001804923 0.00179852 0.0010243 0.00175299 0.001764499 0.001483727 0.001736384 0.001819377 0.001761961 0.002684883 0.002035029 0.001590242 0.001946911 0.001625326 0.00157058 0.000897185 0.001998266 0.002542679 0.002198709 0.002206251 0.001885352 0.002113138 0.002446642 0.002168459 0.002168842 0.001869712 0.001782016 0.001809142 0.003981205 0.00187105 0.001525218 0.00155706 0.001650261 0.001295642 0.002203074 0.001863547 0.002298478 0.002464882 0.001272883 0.002460774 0.001285357 0.002203738 0.002359683 0.001611502 0.002136227 0.001127119 0.002261759 0.001186019 0.001080421 0.001600852 0.001733499 0.002252689 0.001486899 0.001399953 0.001910267 0.001632514 0.003295565 0.002856844 0.002820597 0.00222704 0.00162172 0.001259531 0.002181958 0.001274543 0.001688989 0.001827922 0.001947369 0.001540491 0.001439631 0.00218961 0.001840792 0.001400574 0.001399247 0.001826707 0.001672311 0.00212747 0.00206383 0.001430631 0.00108043 0.001418184 0.001541886 0.002134459 0.001374937 0.00261396 0.002354331 0.001685712 0.001559136 0.001616888 0.001630878 0.001402506 0.0018434 0.003052396 0.001704194 0.001664793 0.001170525 0.001101275 0.00202093 0.001158135 0.001531971 0.001023609 0.000969688 0.001560531 0.00144962 0 0.00053727 0.001526448 0.002153613 0.000822833 0.001056177 0.001131526 0.00142727 0.001075457 0.001036082 0.000834085 0.001270572 0.001556703 0.000826508 0.00083411 0.001199243 0.00175182 0.001752335 0.001052687 0.001246145 0.001158854 0.001305965 0.001519008 0.000939446 0.001099134 0.000853793 0.000771786 0.001859987 0.001057558 0.00083847 0.001308425 0.00150125 0.00065409 0.000619122 0.000988085 0.0008871 0.001141541 0.000949246 0.001369045 0.000945778 0.001243408 0.001370656 0.001245607 0.001194614 0.000951828 0.001129756 0.001246018 0.001011286 0.000691862 0.000862489 0.001208502 0.001623701 0.001167065 0.001204844 0.001655715 0.00074345 0.000849246 0.001306424 0.001348447 0.001239237 0.000841702 0.001108687 0.000929606 0.001666492 0.001333332 0.001863444 0.000822483 0.001622157 0.001739532 0.001157715 0.000578691 0.001195515 0.001045417 0.001086048 0.00132025 0.001295396 0.001525536 0.00110126 0.0010514 0.000834989 0.001292758 0.000838933 0.001534998 0.000742356 0.00093165 0.001215053 0.000718236 0.001830217 0.001149376 0.001060202 0.001199026 0.000979247 0.000974134 0.000848778 0.000624323 0.001932997 0.000621227 0.001424718 0.000881276 0.000683719 0.001116131 0.00126224 0.000843318 0.000948582 0.000886297 0.00095282 0.001485856 0.001082883 0.00066178 0.000601676 0.001531888 0.000848817 0.001860603 0.000726307 0.000797183 0.0020115 0.002303276 0.001419895 0.002135191 0.001906111 0.00177448 0.001324218 0.001532143 0.001279175 0.002290995 0.001205492 0.001696664 0.001708454 0.001684196 0.001791678 0.002058219 0.001240634 0.001516041 0.00165371 0.001974533 0.001828755 0.001998427 0.001295842 0.001300523 0.000991274 0.001714933 0.001235985 0.000984593 0.001224442 0.001215247 0.001360546 0.001431372 0.002134202 0.001698595 0.001199573 0.001273707 0.002381316 0.001342245 0.001700721 0.001510463 0.001618002 0.001298402 0.001170982 0.002022757 0.001602478 0.001357861 0.000967896 0.001474984 0.001661482 0.0016489 0.002369363 0.002984288 0.001516901 0.002239417 0.001452135 0.001811828 0.001871675 0.001652792 0.001738797 0.002239848 0.001372497 0.001066917 0.001316952 0.001617577
nach05 0.001822158 0.001693666 0.001728369 0.001507634 0.001590828 0.001697537 0.001384193 0.001820168 0.002045167 0.00125221 0.001613716 0.002226571 0.002085533 0.002666208 0.002350752 0.001705079 0.001598615 0.001504524 0.00080745 0.000625171 0.002008762 0.002290603 0.001932309 0.002469602 0.002077546 0.002042521 0.001810407 0.001843526 0.002226248 0.002326749 0.001982027 0.001896293 0.003979727 0.001806055 0.001298117 0.001430382 0.001497619 0.000931013 0.002272334 0.002170865 0.002073121 0.002433439 0.001497697 0.002588194 0.001278588 0.002646088 0.002950223 0.001441819 0.00180486 0.001399792 0.001959724 0.001029659 0.001215537 0.001825337 0.001402341 0.001653589 0.001139069 0.001240088 0.001320171 0.00142861 0.003026477 0.00284872 0.002745002 0.00245036 0.001750583 0.001217316 0.002051534 0.001716616 0.001700439 0.002063052 0.001253656 0.001304129 0.001855715 0.002085413 0.001361626 0.001174554 0.001417478 0.001638274 0.002226638 0.002160832 0.001864223 0.00128726 0.001138718 0.001474908 0.000971721 0.002440296 0.0013881 0.002742006 0.002984743 0.001460017 0.001846332 0.001199755 0.001787151 0.001438623 0.001979239 0.002723543 0.001702664 0.001621261 0.001257803 0.001811464 0.002028242 0.000926478 0.001251899 0.000876332 0.000686304 0.000853076 0.00102645 0.00053727 0 0.000876295 0.001805946 0.000533479 0.000586373 0.000903548 0.001657696 0.001267877 0.001450313 0.001126253 0.001242311 0.001462342 0.001161822 0.000746685 0.001486596 0.001405707 0.001152571 0.000849826 0.001575682 0.000971925 0.001125367 0.001517536 0.0007122 0.001003567 0.000827787 0.000723753 0.001212841 0.001015459 0.000842775 0.001099101 0.001426572 0.000618258 0.000624287 0.001150964 0.000750445 0.000745629 0.000928762 0.000972845 0.000522926 0.001488626 0.001043149 0.00112742 0.001041494 0.000788473 0.000877589 0.000875937 0.000993899 0.001015485 0.000369542 0.000978069 0.001953967 0.000910907 0.001144373 0.001741952 0.000780192 0.000839896 0.001186368 0.000916495 0.00060928 0.000916141 0.000764124 0.000673222 0.00130585 0.001105942 0.001131676 0.001129601 0.00116756 0.001100275 0.000817922 0.000385413 0.000736576 0.000915031 0.000871225 0.00104834 0.000954296 0.001218516 0.001132467 0.000898489 0.001331736 0.001493667 0.000815202 0.001129335 0.000632515 0.0009769 0.000913292 0.000749143 0.001255286 0.001490972 0.001305113 0.000769574 0.001044697 0.000908054 0.00073452 0.000950231 0.00143097 0.000737676 0.001329774 0.001171842 0.000573046 0.001141381 0.001183544 0.000885987 0.00120842 0.001052796 0.001068307 0.001948168 0.001263491 0.001076482 0.000686071 0.000966515 0.000698811 0.001328708 0.000764081 0.000869012 0.001848794 0.002121072 0.001937285 0.002204957 0.002112948 0.00232274 0.001570453 0.001908311 0.001451377 0.002497269 0.00160931 0.001438918 0.002490583 0.001995481 0.001947061 0.002124217 0.000915403 0.001771241 0.002297095 0.002280279 0.002086677 0.00258731 0.001465973 0.00174031 0.001465891 0.001612019 0.001357087 0.001449777 0.001601321 0.001749753 0.001395251 0.002100925 0.002260109 0.001553762 0.001383594 0.001514158 0.003045216 0.001598164 0.001978338 0.001562456 0.001922692 0.001712388 0.001360729 0.002213511 0.001549484 0.001241895 0.001286668 0.001801296 0.00183687 0.001515619 0.002177547 0.002792425 0.001716264 0.00210158 0.001953493 0.002143746 0.001902018 0.001937018 0.001842415 0.001962526 0.001869758 0.000920711 0.001867241 0.001882857
naes01 0.001896784 0.001572347 0.001969853 0.001421967 0.001569027 0.001372289 0.001784104 0.001446648 0.001792725 0.001437851 0.002082657 0.002170132 0.001755527 0.002939411 0.002395782 0.001813727 0.001424552 0.001165148 0.0014672 0.001232683 0.001335378 0.002504337 0.001316193 0.002658866 0.00217213 0.001800524 0.001538445 0.002134776 0.001488551 0.002455793 0.002160994 0.002397445 0.003575859 0.001921699 0.001798751 0.001375993 0.001510149 0.000921754 0.001786158 0.001667893 0.001584471 0.00204038 0.001591903 0.002585112 0.001377834 0.002609677 0.003233064 0.001500052 0.001784699 0.00136694 0.00144928 0.001406788 0.001250798 0.001604301 0.001178284 0.00156135 0.000949458 0.001516801 0.000880286 0.001382631 0.002589536 0.002568918 0.002529547 0.001969533 0.001730228 0.001738989 0.001612576 0.002185957 0.001796482 0.002240024 0.001113536 0.001539376 0.001704071 0.001652732 0.001551539 0.001491756 0.001572664 0.001250114 0.002208305 0.002412141 0.002447978 0.001143203 0.001359144 0.001394408 0.001095431 0.002977028 0.001538978 0.00197491 0.002846103 0.001517008 0.002260725 0.001149843 0.00163907 0.001180501 0.001307714 0.001812534 0.001398891 0.001031092 0.001510704 0.001902434 0.002212797 0.000928693 0.001319915 0.001333773 0.000917031 0.002234143 0.000674678 0.001526448 0.000876295 0 0.000980889 0.000653314 0.000640735 0.001434525 0.002153359 0.00176309 0.001426793 0.001789036 0.001575741 0.001584494 0.001692514 0.000724214 0.001605618 0.00196693 0.00090057 0.001025098 0.001726264 0.000723434 0.001188209 0.002240828 0.000729693 0.001038993 0.001047616 0.001371784 0.001353649 0.001061176 0.001174908 0.001515056 0.001467257 0.000857233 0.000875953 0.001158888 0.00105524 0.000902084 0.000925629 0.001698943 0.000644488 0.001830174 0.001227032 0.001297326 0.000786517 0.000944978 0.00051663 0.001567094 0.001243689 0.001851613 0.000974599 0.001849766 0.002082388 0.001277438 0.001320738 0.001126087 0.000928792 0.001074484 0.001188078 0.000818283 0.000935281 0.00127194 0.000988953 0.001179615 0.001217299 0.001098905 0.001034342 0.001654342 0.001214221 0.001203427 0.001299479 0.001111392 0.001158482 0.001081986 0.00139041 0.00109735 0.000885044 0.001490145 0.001290405 0.001051495 0.002843659 0.002425297 0.001890144 0.001078977 0.0010235 0.00091375 0.000967152 0.001415269 0.001120958 0.001950906 0.001402076 0.000978229 0.001022685 0.001153282 0.001661667 0.001121347 0.001702297 0.001267192 0.001553057 0.001044631 0.001017595 0.001012748 0.001029435 0.001004073 0.002079573 0.001069591 0.001834087 0.001994168 0.001328834 0.002183249 0.001076867 0.000721152 0.001185015 0.00135624 0.000827794 0.001402136 0.002471773 0.002542811 0.002139428 0.002953514 0.002344702 0.002450152 0.001801396 0.00246241 0.00200479 0.00220333 0.001970355 0.001616246 0.003028251 0.002193236 0.002293564 0.001728536 0.001155659 0.001431539 0.002399136 0.001813012 0.001810873 0.002709 0.001507647 0.002162723 0.001996297 0.001605211 0.001182678 0.00138757 0.001925015 0.00256966 0.001891343 0.002625245 0.002186153 0.001570426 0.001627914 0.001687675 0.003083183 0.001653476 0.001835394 0.001170267 0.002566015 0.001975766 0.001782728 0.002507684 0.00169281 0.001322005 0.001711859 0.001611838 0.001619357 0.001740566 0.002630615 0.00265057 0.002223403 0.002741964 0.002339309 0.002802442 0.002792764 0.001960008 0.002301168 0.002417797 0.002233733 0.000978446 0.001916993 0.001937601
naes02 0.002940168 0.002522559 0.002581497 0.001912727 0.002146255 0.001889829 0.002428704 0.001481032 0.002373732 0.002422039 0.003167375 0.002605167 0.002143977 0.004022852 0.002946107 0.002118865 0.001806373 0.001680837 0.002067745 0.001923471 0.002107457 0.003918064 0.001685906 0.004210669 0.002237069 0.001578346 0.00228164 0.003983083 0.001935508 0.002263169 0.00250369 0.003299828 0.003511233 0.002489107 0.002122158 0.002058277 0.00197401 0.001653591 0.002087081 0.001735599 0.002488817 0.002639124 0.002374154 0.003697964 0.001969254 0.004252322 0.004301473 0.00151785 0.0018628 0.001378046 0.00124262 0.002400108 0.001655533 0.001904155 0.001129002 0.002145466 0.001943836 0.002168778 0.001561588 0.00188532 0.002458244 0.002833738 0.002665204 0.002246939 0.002298281 0.002450087 0.002203296 0.002989299 0.002370932 0.00288961 0.002126582 0.001414278 0.001934038 0.002971249 0.001897697 0.001781184 0.002871905 0.001853715 0.002890243 0.003352657 0.003132139 0.001397976 0.001915719 0.001226566 0.001617773 0.004358366 0.002013359 0.002421868 0.003462786 0.002210443 0.003679157 0.001648968 0.002286366 0.001192666 0.001424752 0.002025042 0.002329122 0.001163296 0.002537669 0.001951807 0.003164865 0.00155027 0.002131599 0.002325933 0.002025936 0.003145875 0.000577782 0.002153613 0.001805946 0.000980889 0 0.000969207 0.001272977 0.001832264 0.002351046 0.001891497 0.00170749 0.002478663 0.002010663 0.001491989 0.002132894 0.001225225 0.001694399 0.002182223 0.001449919 0.001094373 0.001429814 0.001207414 0.0012045 0.003080464 0.001000934 0.00164184 0.002120169 0.002245128 0.002844312 0.001388447 0.001912544 0.001894717 0.001592975 0.001469774 0.001317299 0.001459721 0.001817029 0.002118276 0.001454873 0.002433675 0.001418234 0.002601746 0.001172714 0.001381116 0.00136764 0.001563736 0.001465727 0.002409024 0.002025914 0.002589652 0.002103571 0.002853605 0.002289314 0.002343218 0.001849118 0.002029091 0.001264612 0.001288685 0.001799236 0.001241379 0.001644548 0.00218862 0.001303836 0.001381909 0.001498157 0.001998424 0.001626233 0.002333645 0.001334506 0.001281272 0.001865675 0.001731162 0.002124314 0.001969956 0.002014926 0.002292004 0.001842324 0.001747012 0.001732367 0.001804727 0.003113248 0.003218528 0.002650148 0.001403539 0.001574327 0.00139955 0.00139184 0.001886788 0.001374688 0.001857798 0.001740026 0.00108284 0.00133691 0.001740016 0.002348401 0.001829655 0.001966983 0.001477709 0.001875215 0.001332534 0.001237815 0.001285919 0.001837357 0.001654973 0.002419637 0.001152124 0.002535595 0.002543632 0.001617243 0.003366706 0.001901968 0.000766613 0.001508479 0.001389895 0.001092168 0.002072035 0.003518637 0.003385674 0.002664526 0.00438772 0.002743977 0.0033257 0.002898685 0.003542344 0.00286725 0.002110393 0.002547967 0.002330832 0.004154774 0.002664383 0.002813109 0.002578442 0.001775909 0.001620049 0.003360023 0.001849778 0.002257493 0.003169081 0.002472602 0.002952716 0.002844866 0.002281854 0.001858639 0.001600122 0.002694559 0.003252244 0.002362569 0.003258735 0.002689579 0.00254095 0.002118701 0.002458474 0.003586582 0.002207583 0.002297475 0.001693855 0.003368168 0.003120173 0.001883623 0.003283418 0.002317895 0.001918934 0.002235885 0.002033068 0.001799398 0.002297814 0.003872015 0.002353238 0.002733333 0.003472245 0.00282794 0.004514403 0.003748413 0.002954121 0.002380331 0.003723153 0.0025206 0.001682809 0.00229597 0.00265576
naes03 0.001469639 0.001576134 0.001385733 0.001369557 0.001272931 0.001291202 0.001217168 0.001217496 0.001620253 0.001140017 0.001583224 0.00187198 0.001824089 0.002667471 0.001650709 0.001211571 0.001148433 0.000921583 0.000965029 0.000718333 0.00156723 0.0021417 0.001232335 0.002405151 0.001545554 0.001316194 0.001527297 0.001848735 0.001272834 0.001717241 0.001646013 0.001528231 0.002861712 0.001438762 0.001267468 0.001068902 0.001233098 0.000702298 0.001743772 0.001484221 0.001535528 0.001860893 0.001221407 0.002119592 0.001022617 0.002421305 0.002607344 0.001171941 0.001314241 0.00104966 0.001352607 0.001153865 0.000893522 0.001173727 0.000905388 0.001324242 0.001038512 0.001126612 0.000925085 0.001123323 0.002320565 0.002012428 0.002028229 0.001659138 0.001372298 0.001202099 0.00113215 0.001493327 0.001341529 0.00181335 0.00124971 0.001080474 0.00113714 0.001897621 0.001215068 0.00108026 0.001149282 0.001083701 0.001775497 0.001992584 0.002114108 0.000697322 0.000951315 0.000836639 0.000883757 0.002264376 0.001050492 0.001973006 0.002289701 0.001150889 0.001934941 0.000800495 0.001289146 0.000876567 0.001163204 0.001913894 0.001144054 0.000824986 0.001069313 0.001296873 0.00177715 0.000781022 0.001142531 0.000727189 0.000753835 0.001612854 0.000750032 0.000822833 0.000533479 0.000653314 0.000969207 0 0.000831678 0.000954133 0.001656922 0.000887882 0.001268938 0.001409041 0.001419478 0.001056096 0.001207292 0.000666326 0.001249913 0.001591409 0.000841436 0.000573276 0.001018739 0.000582852 0.000854334 0.002058528 0.000723306 0.00079352 0.000839316 0.000956712 0.001423637 0.000732726 0.000774698 0.001063765 0.001118449 0.000724956 0.000473408 0.001178059 0.001208645 0.00074519 0.000774461 0.001156328 0.000572286 0.001258883 0.000741639 0.000938436 0.000626775 0.000743635 0.000707812 0.001427168 0.001230872 0.001260145 0.001041126 0.001234313 0.001556234 0.000908238 0.000925953 0.001245779 0.000716808 0.000660693 0.001204574 0.00075081 0.000812553 0.001246919 0.000815036 0.000674262 0.001080116 0.001261648 0.000882746 0.001375414 0.000746908 0.001237825 0.000949478 0.000618979 0.000815501 0.001155162 0.000894025 0.001006004 0.000901075 0.001030627 0.001108593 0.000883609 0.001735062 0.001864583 0.001007515 0.000980683 0.000745744 0.00079305 0.000973132 0.000969782 0.001242239 0.001396056 0.000895866 0.000484855 0.000627545 0.000952233 0.00118574 0.000798407 0.001149072 0.000788075 0.001048113 0.000880537 0.000522585 0.000749893 0.001349044 0.00059972 0.001152881 0.000820101 0.001297755 0.001416767 0.000987457 0.001421816 0.000528052 0.00063078 0.000713584 0.000939455 0.000524129 0.001227522 0.002022175 0.001911856 0.00155049 0.002473056 0.001781195 0.002034655 0.001549398 0.001675321 0.001776312 0.001893351 0.001555253 0.001247453 0.002407512 0.001786952 0.001955373 0.001638665 0.000777286 0.001417045 0.002036458 0.001559398 0.001682378 0.002242754 0.000956965 0.001659407 0.001371142 0.001487037 0.001134117 0.001097873 0.001548862 0.001965754 0.001338506 0.002179408 0.001664536 0.001363481 0.001352735 0.001451232 0.002668917 0.001207983 0.001283476 0.001160184 0.001859371 0.001826508 0.001018442 0.001992149 0.001334026 0.001230313 0.001211053 0.001220269 0.001493602 0.001202074 0.002314351 0.002384222 0.001916966 0.002322801 0.001667547 0.002447402 0.002096994 0.001920305 0.001910843 0.002185051 0.00152703 0.000923305 0.001241949 0.001386632
naes04 0.002259422 0.001705609 0.00238611 0.001593834 0.001744844 0.001723366 0.001888182 0.001656662 0.002001012 0.001589821 0.002472932 0.002652461 0.001541799 0.003340765 0.003315421 0.00197752 0.001778654 0.001694731 0.001517478 0.00109953 0.001861907 0.003307538 0.001867255 0.002729987 0.002377041 0.002128985 0.002138268 0.002566052 0.002426869 0.002682615 0.002274623 0.002930013 0.004787159 0.00184551 0.001801051 0.001474822 0.001526504 0.001045901 0.002032991 0.001825893 0.002166035 0.002574304 0.001615669 0.003582981 0.001649348 0.003122564 0.003397896 0.001056409 0.002026951 0.001420748 0.001530873 0.001084296 0.001555202 0.002008884 0.00137196 0.002135335 0.001294993 0.002122829 0.001452768 0.001331007 0.002819853 0.003495774 0.003106974 0.002505316 0.001932315 0.001765779 0.002623634 0.002567656 0.002269387 0.002548088 0.001166052 0.00149879 0.002255967 0.002305634 0.001680549 0.001406853 0.001758986 0.0016461 0.002343405 0.002440307 0.001848024 0.001310129 0.001409131 0.001651472 0.00135438 0.003035351 0.001868824 0.002577209 0.003395229 0.001837108 0.002311327 0.001257299 0.001755854 0.001427775 0.002376207 0.002809231 0.001827678 0.001547019 0.001990125 0.002069319 0.00258013 0.001305453 0.001526048 0.001614466 0.00084275 0.001345472 0.000896195 0.001056177 0.000586373 0.000640735 0.001272977 0.000831678 0 0.001139508 0.00162256 0.00171489 0.001602833 0.001128186 0.001157988 0.001264868 0.001220123 0.000603334 0.001226383 0.001224302 0.001015036 0.000870827 0.001378929 0.000902233 0.001040986 0.001454069 0.000504289 0.000972264 0.000991816 0.001212597 0.001563647 0.001118594 0.0010832 0.001061874 0.001237824 0.000654011 0.000570427 0.000923107 0.000600583 0.00105712 0.001301324 0.001302906 0.000609385 0.002036396 0.001116215 0.001142661 0.000716666 0.000501324 0.000866818 0.000581247 0.000641375 0.001275745 0.0009749 0.001311947 0.002363603 0.001303546 0.001126478 0.001784194 0.00073393 0.000858009 0.001142135 0.000721284 0.00064553 0.001011796 0.000838691 0.001130569 0.001286114 0.000770406 0.000914227 0.00116673 0.001214696 0.000983212 0.00083462 0.000866978 0.00104565 0.000508565 0.000945407 0.001367584 0.000936526 0.001058742 0.001116371 0.001148266 0.001917577 0.001834602 0.001345408 0.000972072 0.000852401 0.001187399 0.000850856 0.001308375 0.001140035 0.001541851 0.001822191 0.001105414 0.000840798 0.000905508 0.001322249 0.00083194 0.001680272 0.00115059 0.001399111 0.001395917 0.000697564 0.000892905 0.000994216 0.001191187 0.00167988 0.001009017 0.001605416 0.002380323 0.001083211 0.001563192 0.001113952 0.000620984 0.00112117 0.001094808 0.000858913 0.000872665 0.00201565 0.002459655 0.001997002 0.002338695 0.001978864 0.002003301 0.00148875 0.002324503 0.001540521 0.002180495 0.001431162 0.001453775 0.002707816 0.001749796 0.001657957 0.001844857 0.001048344 0.001260826 0.002123609 0.001763394 0.001953095 0.002501496 0.001512954 0.002089907 0.001717934 0.001428337 0.001127533 0.001103361 0.001577176 0.001855652 0.00154416 0.00212812 0.002437744 0.001599278 0.001411391 0.00164391 0.00283305 0.00182589 0.002192277 0.001163997 0.002101068 0.001849848 0.00151139 0.002337087 0.001820899 0.001071679 0.001419663 0.001305981 0.001181416 0.001362914 0.002325704 0.002746026 0.001632991 0.00176381 0.002348452 0.002447164 0.002551872 0.001687994 0.00178402 0.002174038 0.0020208 0.000918842 0.001894703 0.002081045
naes05 0.002251577 0.003067465 0.002787011 0.00277864 0.002015356 0.002774731 0.002487135 0.002736886 0.003085846 0.002170208 0.002258287 0.002688317 0.002449353 0.003194968 0.003163406 0.00206697 0.002344835 0.002180479 0.001578167 0.001591687 0.002509287 0.004161641 0.00314959 0.003708707 0.002203152 0.00272211 0.003488102 0.003207565 0.002596875 0.002928518 0.002833451 0.002480872 0.00533147 0.002472008 0.002090923 0.002276536 0.001758972 0.001900036 0.002983553 0.00285574 0.003339913 0.00343145 0.002548167 0.004152088 0.001952647 0.003833202 0.00386316 0.001942226 0.002376955 0.002079914 0.002370191 0.001568158 0.001966801 0.00207866 0.002289566 0.002917436 0.002015836 0.002495962 0.002322989 0.0019466 0.003286888 0.00379179 0.003684534 0.003088536 0.002437551 0.001784281 0.003029929 0.002463843 0.002500149 0.003450761 0.002446333 0.001592575 0.003027539 0.003489837 0.00254893 0.002387117 0.002333912 0.002466808 0.002924526 0.003285624 0.002161557 0.001782276 0.001635431 0.001667828 0.001535227 0.003872581 0.002048329 0.003631455 0.004176098 0.001992498 0.003162156 0.00145813 0.003129941 0.001703619 0.002323926 0.003796539 0.00224594 0.001930547 0.002049252 0.002394055 0.003096754 0.001922421 0.00197572 0.001251235 0.001556096 0.001332312 0.001357163 0.001131526 0.000903548 0.001434525 0.001832264 0.000954133 0.001139508 0 0.001529725 0.000907595 0.001450712 0.000968841 0.001090136 0.001690475 0.001109992 0.001184404 0.00122189 0.001399806 0.000788766 0.000507313 0.001283865 0.001315812 0.000802149 0.001740177 0.001162449 0.001769294 0.001418432 0.002008646 0.001687032 0.001244119 0.00087372 0.001197235 0.001080102 0.00126517 0.000955704 0.002243986 0.00086676 0.00121964 0.001741584 0.000484982 0.000762158 0.001042821 0.001329637 0.000784352 0.000879268 0.001407465 0.001260803 0.001081665 0.001013054 0.001199708 0.001285093 0.000668318 0.00183259 0.002010119 0.001477622 0.001999807 0.000866513 0.000762258 0.001125159 0.001371096 0.000818812 0.001250923 0.001143231 0.00126176 0.001445402 0.002018223 0.001518209 0.001677539 0.001288308 0.002033896 0.000674034 0.00059241 0.001375251 0.000866277 0.000944645 0.002109226 0.000973121 0.000732674 0.000745279 0.001351779 0.001534513 0.001611607 0.000794028 0.00074708 0.001204489 0.001342904 0.001233715 0.000985959 0.001276977 0.001452972 0.002094869 0.000749312 0.000826408 0.001316352 0.00111129 0.001205248 0.001660924 0.001291364 0.001115775 0.001836189 0.001137072 0.001591453 0.001602192 0.001703482 0.001429897 0.001330541 0.00169778 0.002437527 0.00098627 0.001636869 0.001330139 0.001159904 0.000784605 0.001032097 0.001043133 0.001261452 0.002718077 0.002509254 0.002050713 0.003033367 0.001750445 0.002720122 0.00217041 0.002517843 0.002052662 0.002522829 0.001839537 0.002088083 0.003036032 0.001587809 0.002185565 0.002536782 0.001420338 0.001945976 0.002496751 0.002670283 0.00272265 0.002469656 0.001563569 0.002245813 0.001573018 0.002215345 0.001776891 0.001646798 0.00208065 0.002474062 0.001520057 0.003019851 0.002678996 0.00230764 0.001933609 0.002185027 0.003489315 0.002143119 0.00207173 0.00204751 0.002313056 0.002641879 0.001509912 0.002339131 0.001741295 0.001674364 0.001955473 0.001865123 0.001733304 0.001483235 0.002789724 0.003021719 0.00163575 0.002276096 0.002055501 0.002746765 0.001813359 0.002430304 0.001822041 0.002689902 0.002233467 0.001419299 0.002276401 0.002729942
nagu01 0.002641227 0.003737291 0.002629117 0.001920747 0.002495224 0.00186137 0.002016391 0.002211213 0.002483494 0.001995428 0.002548895 0.002907174 0.001704205 0.002146258 0.003545364 0.002323488 0.002414843 0.002448999 0.002158876 0.001835756 0.002814107 0.005338213 0.002630207 0.003413505 0.002289986 0.002922827 0.003942074 0.003771969 0.002254845 0.002214034 0.00297776 0.002579243 0.006265553 0.001665632 0.001655298 0.002084017 0.001726539 0.001680891 0.001959894 0.002379119 0.003970252 0.003292839 0.00186197 0.004304102 0.001946496 0.004258135 0.004332399 0.001310581 0.002196305 0.001218361 0.001912516 0.001317704 0.002075411 0.002136033 0.002516736 0.003342534 0.001921863 0.002999957 0.003125114 0.002046653 0.004963064 0.004433588 0.004249653 0.002767697 0.00215411 0.002273307 0.003107813 0.002541085 0.003241473 0.004028418 0.002371396 0.00219037 0.002652882 0.003564656 0.003132902 0.002629007 0.002447328 0.002923885 0.002355689 0.002718443 0.001794414 0.002158875 0.001677372 0.002142884 0.001678318 0.003315583 0.001576773 0.00319199 0.002819999 0.002660657 0.003166441 0.002054802 0.002190375 0.001284485 0.002855274 0.00389121 0.002696649 0.002070176 0.002007462 0.001642288 0.002863219 0.002092367 0.002034185 0.00140741 0.00243048 0.002384908 0.002183655 0.00142727 0.001657696 0.002153359 0.002351046 0.001656922 0.00162256 0.001529725 0 0.000864582 0.001730763 0.000725091 0.00094763 0.000632851 0.000744424 0.001797332 0.000633844 0.000765865 0.001675831 0.00089026 0.000705712 0.001378007 0.00072508 0.000431887 0.001785626 0.001480675 0.002104217 0.002118116 0.002489266 0.001071983 0.001710486 0.002058763 0.002572328 0.001050253 0.001001297 0.00160929 0.001110214 0.002540626 0.0017012 0.001459093 0.001039504 0.001019609 0.00144823 0.000985501 0.001432567 0.001357939 0.001088866 0.001375997 0.001105505 0.000989846 0.002269833 0.001338645 0.000985106 0.001354736 0.000965687 0.002660257 0.001369476 0.000893624 0.00267306 0.001361152 0.001852181 0.00114429 0.001227732 0.001739122 0.001665082 0.002628568 0.001496072 0.001888715 0.001187066 0.002352877 0.000915519 0.001696587 0.002946891 0.001214599 0.000799063 0.001686712 0.001231463 0.000961893 0.000993475 0.000823894 0.001524224 0.001117414 0.001072841 0.00076564 0.001876586 0.001835109 0.001700169 0.001177035 0.001558175 0.001534133 0.002288711 0.001323637 0.001322809 0.001376759 0.00127516 0.001125129 0.002930231 0.00133364 0.000766725 0.002127421 0.001321408 0.001853033 0.00120588 0.001918167 0.000579285 0.00155208 0.001558709 0.002396259 0.001189286 0.00171412 0.001612705 0.002075533 0.00113399 0.002742738 0.001548534 0.001284969 0.00403006 0.004138551 0.00258304 0.00388023 0.002767156 0.002355929 0.001986515 0.003019185 0.002316701 0.002819927 0.001400529 0.002518132 0.003292653 0.001775015 0.00228035 0.002806767 0.002467859 0.001505706 0.002016413 0.003071005 0.003288252 0.002323098 0.002034643 0.002840084 0.00149028 0.001601893 0.002534197 0.001959848 0.001620654 0.002068775 0.00150796 0.002474478 0.003848899 0.002907281 0.002234822 0.002444954 0.003779277 0.002620075 0.002915223 0.001931921 0.002620472 0.002399253 0.001328841 0.003331176 0.003345266 0.002029379 0.002073066 0.00253764 0.00171946 0.002553482 0.003937845 0.004295725 0.00143146 0.002841929 0.002390176 0.003231593 0.003297455 0.002618882 0.002706235 0.004786946 0.00310198 0.001599177 0.001533257 0.003234218
nagu02 0.001755082 0.002843864 0.001769379 0.001844407 0.001610324 0.001600461 0.001422408 0.001930165 0.002010376 0.001622986 0.001602002 0.00218601 0.001818602 0.002079455 0.002072447 0.001415454 0.00162196 0.001813591 0.00155562 0.001346562 0.002047896 0.003621212 0.002083402 0.002814005 0.001481993 0.001990535 0.003200328 0.002547676 0.001620045 0.001820285 0.002124672 0.001509163 0.004272115 0.001343772 0.001472085 0.001596254 0.001495561 0.001258929 0.002017136 0.00203107 0.002608689 0.002371277 0.001403507 0.00288806 0.001340392 0.002992309 0.00305798 0.001253566 0.001621451 0.001217593 0.001737004 0.001220857 0.001362238 0.001214921 0.001875165 0.00206284 0.0015724 0.002112017 0.002178129 0.001266556 0.003624507 0.00272731 0.00288939 0.001933788 0.001796756 0.00153912 0.001926154 0.001697893 0.002016518 0.002648518 0.001951972 0.001362361 0.001833349 0.002727572 0.002432924 0.001902095 0.00168654 0.001962825 0.001848733 0.002058537 0.001681099 0.001354262 0.001164416 0.001210684 0.001078012 0.002321493 0.000912239 0.002546847 0.002237112 0.001692995 0.002313688 0.001213929 0.001810456 0.001324547 0.001833309 0.002922924 0.001644857 0.001172889 0.001294862 0.001321775 0.002118935 0.001487394 0.001434346 0.000900296 0.001744671 0.001667775 0.00167439 0.001075457 0.001267877 0.00176309 0.001891497 0.000887882 0.00171489 0.000907595 0.000864582 0 0.001098614 0.000797196 0.000749981 0.000821997 0.000760592 0.001216857 0.000874353 0.001174501 0.001125707 0.000658936 0.000647103 0.000981693 0.000704359 0.001377107 0.001351139 0.0011648 0.001633612 0.001521328 0.002042857 0.000747854 0.001204242 0.001308913 0.001814604 0.001185192 0.000866411 0.001811793 0.001213112 0.001628742 0.001413344 0.000914724 0.001192095 0.00086773 0.001208446 0.000851616 0.000971919 0.001069031 0.000890068 0.00155868 0.001280546 0.001017017 0.001782807 0.000787164 0.000903186 0.001307021 0.001126553 0.001976443 0.001147053 0.00073945 0.002010694 0.001456754 0.001589327 0.001270192 0.001078429 0.001537494 0.00173938 0.002344635 0.001192475 0.001714483 0.001043502 0.001974074 0.000967568 0.001096847 0.001752175 0.001344817 0.000932541 0.001342546 0.001136112 0.000744336 0.000665134 0.000876146 0.001245015 0.00128702 0.000970703 0.000803791 0.001479507 0.001395395 0.001547207 0.000926513 0.001631026 0.001389301 0.00150527 0.000845698 0.001137721 0.00125751 0.00110709 0.001007861 0.001842671 0.001055554 0.000876738 0.001516736 0.000919171 0.001438617 0.001449028 0.001183417 0.001010572 0.001479668 0.001285506 0.001643069 0.000988302 0.001323014 0.000965898 0.001409133 0.000600884 0.00172252 0.001026791 0.001182588 0.002902571 0.002503572 0.001631519 0.002833838 0.00160182 0.001727365 0.001477309 0.001677407 0.001909824 0.00191601 0.001011375 0.00200979 0.002274532 0.001090638 0.00157207 0.001977841 0.001497521 0.001341337 0.001557994 0.00210795 0.002114323 0.001761358 0.001122444 0.001855009 0.000942082 0.001410665 0.00137552 0.001160635 0.001067561 0.001709082 0.000801782 0.002014635 0.002073016 0.001820117 0.001430948 0.00165092 0.002925524 0.0014683 0.001638378 0.001289478 0.001506575 0.001822345 0.00077805 0.001898413 0.001876426 0.001522722 0.001318966 0.001684704 0.001268177 0.001465029 0.002383506 0.002838708 0.00146665 0.002472557 0.001338129 0.002198879 0.001963389 0.002135121 0.001742882 0.00331927 0.001991811 0.001216197 0.001066895 0.002011821
nagu03 0.002149625 0.003235816 0.00209334 0.002315196 0.001729202 0.002157662 0.001650562 0.001858118 0.002179209 0.002261917 0.00204067 0.001634773 0.001265663 0.002776731 0.00192129 0.001637132 0.001788867 0.001760389 0.002176213 0.001663522 0.001570622 0.00332355 0.002260993 0.002900137 0.001920718 0.001604908 0.002920275 0.002741731 0.001785504 0.001711676 0.001992776 0.002250855 0.003772868 0.002060726 0.001728201 0.001712191 0.001785571 0.001659382 0.002165177 0.001996328 0.001987718 0.002195818 0.001702587 0.002710584 0.001492935 0.002223905 0.002674521 0.001757567 0.002185027 0.001231944 0.00185845 0.001505628 0.001166834 0.001269249 0.001641102 0.002370703 0.001453233 0.00150101 0.002023382 0.001754624 0.002663088 0.002306946 0.002493665 0.001830367 0.002017991 0.001718005 0.002335754 0.001752969 0.001761493 0.001983549 0.002450118 0.001305777 0.001660488 0.002302389 0.002436326 0.001897188 0.002000772 0.001753651 0.002010814 0.002579463 0.002283509 0.001518276 0.00146721 0.00121478 0.001515817 0.003426696 0.001622631 0.002302569 0.002863793 0.001950955 0.002200858 0.001583102 0.002128614 0.001392542 0.001213194 0.002587124 0.0014515 0.001541687 0.001308001 0.001101463 0.002560033 0.001410134 0.0015915 0.00126243 0.001677779 0.002742975 0.001242585 0.001036082 0.001450313 0.001426793 0.00170749 0.001268938 0.001602833 0.001450712 0.001730763 0.001098614 0 0.001163372 0.001350669 0.001814006 0.001121217 0.00090514 0.000931872 0.002049334 0.001386968 0.001254847 0.001124019 0.001009068 0.001112191 0.002276496 0.001016024 0.001502823 0.001500402 0.001927381 0.002490462 0.000996286 0.001452723 0.00135568 0.001361361 0.00103228 0.001067391 0.001536382 0.001106988 0.001686682 0.001242106 0.001381967 0.001597242 0.001407747 0.001845467 0.001100829 0.001252476 0.001312497 0.001098523 0.002006975 0.001535738 0.001254966 0.001471953 0.001710721 0.001518948 0.001917058 0.001848071 0.001919874 0.001041693 0.000926261 0.001595629 0.001780433 0.001593433 0.001052829 0.001566455 0.001669168 0.00210975 0.00208264 0.002177108 0.001558866 0.002297547 0.002308431 0.001624117 0.001040433 0.001874276 0.001626159 0.001584762 0.001942729 0.001576177 0.00164645 0.001136752 0.001236451 0.0015992 0.002009772 0.001666341 0.001546543 0.00090019 0.001017192 0.001451011 0.001354892 0.001872355 0.001329593 0.001161283 0.00169125 0.001006841 0.001455494 0.001754615 0.00117907 0.001960307 0.000958347 0.001898413 0.000946321 0.0011847 0.001259807 0.001372184 0.000842353 0.001933544 0.000968517 0.001508882 0.001377488 0.001275794 0.001380766 0.000871764 0.001470979 0.00090694 0.001604164 0.001100939 0.001181968 0.002615154 0.002744791 0.001269453 0.002678236 0.001777746 0.00199248 0.001788866 0.001882291 0.001822214 0.001587467 0.001515074 0.002459663 0.002021773 0.001314966 0.001713906 0.001629572 0.001637359 0.001498064 0.00171398 0.00186545 0.001436163 0.002000713 0.0013215 0.001608284 0.001418488 0.002138513 0.001144526 0.000996483 0.001593616 0.001670533 0.001818372 0.001909701 0.001642714 0.001953496 0.001646198 0.001472704 0.002603569 0.001561632 0.001480373 0.001305984 0.001698803 0.00174322 0.001370287 0.001726067 0.001612826 0.001349318 0.001235809 0.001645242 0.001286727 0.001793444 0.002578888 0.002588514 0.00158234 0.002690557 0.001428829 0.002436027 0.0019636 0.001946506 0.001565233 0.002822208 0.001612287 0.001065385 0.001461887 0.001748374
[truncated: 574,134 more chars]
