# Supplementary material for: Distribution and predictors of wing shape and size variability in three sister species of solitary bees
Source: PLoS One. 2017 Mar 8;12(3):e0173109. doi: 10.1371/journal.pone.0173109 (PMC5342212; doi:10.1371/journal.pone.0173109)
Supplement: S2 File — (ZIP) [file pone.0173109.s002.zip › S2_File/Sampling_sites_ID_&_coordinates.txt]

Melitta	leporina:
	lon	lat
lagu	-4.176944	40.794167
lamo	-2.633333	43.176944
larl	4.575	43.635
lbar	6.611389	44.381667
lbat	-2.479444	47.277778
lbel	13.563889	52.451111
lber	14.074167	49.969722
lbie	5.691111	50.830833
lbru	4.767778	46.945556
lbud	19.133056	47.566667
lchv	14.601389	50.109444
ldie	8.759167	47.681111
ldon	-2.069167	47.318889
ldop	18.426667	53.289444
ldor	12.146389	48.278056
lhai	3.955556	50.463889
lhei	8.680278	49.401667
lkie	30.471944	50.330278
lkli	11.671389	53.490833
lpeg	1.366667	51.3
lpie	7.596389	44.686111
lpoi	0.405833	46.548611
lpra	14.416667	50.105
lput	21.966667	51.416667
lrak	21.458333	48.125278
lrei	8.58	49.290833
lsek	17	48.6
lsim	18.53333333	46.75
lsio	7.386111	46.210278
lsze	19.071944	47.663333
lupp	17.684444	59.690556
lwad	11.367778	49.514722
lzal	17.111667	46.641389
lzet	25.365556	46.387222
Melitta	nigricans:
	lon	lat
nach	8.059167	48.640278
naes	8.234167	47.262778
nagu	-4.287222	40.794167
nalb	-5.520833	40.818611
narl	4.577778	43.635
nber	13.33	52.448889
nbez	20.366667	44.783333
nbru	4.743056	46.148056
ncam	-2.396389	47.481944
ncap	-1.1525	44.783056
ncar	24.578056	45.6775
ncri	34.216667	44.866667
nein	5.48	51.419167
nerb	3.916667	50.516667
nfra	8.916667	47.572222
nger	12.434167	48.510278
ngro	5.728333	50.806389
nkie	30.471944	50.330278
nkol	15.214444	50.052222
nned	5.62	51.941944
nosa	24.671111	42.859722
npin	20.466389	50.504167
npla	15.85	50.183333
npoi	0.337778	46.574444
nraj	18.231667	48.610556
nsav	16.055	46.476111
nsmy	27.049167	43.033611
nszi	17.8625	46.047778
ntar	24.251389	46.443611
nwad	11.384444	49.513056
nweb	7.275278	49.248333
nwin	8.313889	48.826667
Melitta	tricinta:
	lon	lat
tber	13.159167	52.598056
tbor	16.633333	49.283333
tbou	4.075833	50.468611
tbri	7.919444	46.297778
tess	2.15	48.45
tgie	10.250278	48.633889
tgon	6.351667	43.32
tkie	30.544444	50.396944
tkla	14.666667	50.083333
tlil	3.043333	50.645833
tlyp	-2.305556	47.398056
tmaa	5.696667	50.794722
tmer	5.94	51.173889
tona	10.079722	48.872778
tril	4.8975	45.801667
tsur	-0.466667	51.25
ttia	24.696111	49.024444
tzak	20.528333	50.483611
